# Supplementary material for: Regulation of growth–defense balance by the JASMONATE ZIM‐DOMAIN (JAZ)‐MYC transcriptional module
Source: New Phytol. 2017 Jun 26;215(4):1533–47. doi: 10.1111/nph.14638 (PMC5542871; doi:10.1111/nph.14638)
Supplement: Supplementary file 2 — Table S2 RNAseq analysis performed on WT, jazQ, mycT and jazQ mycT seedlings [file NPH-215-1533-s002.xlsx]

## Sheet: Transcript levels
Supplemental Table S2. RNAseq analysis performed on WT, jazQ, mycT and jazQ mycT seedlings.
Arabidopsis seedlings were grown for 8 days under continuous light on solid medium supplemented with sucrose
Each sample was pooled from approximately 200 whole seedlings, with three independent RNA samples (biological replicates) per genotype
Samples were sequenced on an Illumina HiSeq 2000 (single-end, 50 bp reads)
Filtered reads (Illumina quality control and FASTX toolkit) were mapped to TAIR10 gene models with RSEM (v1.2.11, default parameters) to determine transcripts per million (TPM)
DESeq (version 1.18.0) was used to normalize expected counts and to assess differential gene expression relative to Col-0 wildtype (p-value, Benjamini-Hochberg-adjusted for multiple testing )
Shown below are the average TPM, with standard deviation and standard error, and p -value (for comparisons to Col-0; NA=not available) for all Arabidopsis genes
			Col-0 wildtype			jazQ (jaz1/3/4/9/10 quintuple mutant)				mycT (myc2/3/4 triple mutant)				jazQ mycT (jaz1/3/4/9/10 myc2/3/4 octuple mutant)
AGI locus	Gene symbol	Gene name	TPM (ave.)	TPM (S.D.)	TPM (S.E.)	TPM (ave.)	TPM (S.D.)	TPM (S.E.)	p-value	TPM (ave.)	TPM (S.D.)	TPM (S.E.)	p-value	TPM (ave.)	TPM (S.D.)	TPM (S.E.)	p-value
AT1G01010	ANAC001, NAC001	NAC domain containing protein 1	9.1	0.566657	0.327159	7.09	0.455741	0.263122	0.344474	7.71667	0.672632	0.388344	1	6.85	0.468081	0.270247	0.415583
AT1G01020	ARV1	Arv1-like protein	16.8267	1.65606	0.956126	17.6933	1.70969	0.987089	1	15.9167	0.713606	0.412001	1	15.6467	2.36551	1.36573	1
AT1G01030	NGA3	AP2/B3-like transcriptional factor family protein	2.93667	0.967178	0.5584	2.80667	0.775908	0.447971	1	2.85	0.81074	0.468081	1	2.46667	0.266333	0.153768	1
AT1G01040	DCL1, CAF, SUS1, SIN1, ASU1, EMB76, EMB60, ATDCL1	dicer-like 1	13.0333	1.57621	0.910024	12.1933	0.828573	0.478377	1	11.8367	0.732416	0.422861	1	10.8833	0.76173	0.439785	0.758236
AT1G01046	MIR838A	MIR838a; miRNA	0.82	0.363731	0.21	0.67	0.357911	0.20664	1	1.35333	0.739076	0.426706	1	1	0.412432	0.238118	1
AT1G01050	AtPPa1, PPa1	pyrophosphorylase 1	103.923	8.07431	4.66171	103.17	3.28658	1.89751	1	102.22	5.51576	3.18453	1	100.187	8.97785	5.18336	1
AT1G01060	LHY, LHY1	Homeodomain-like superfamily protein	139.487	20.9015	12.0675	115.443	4.18383	2.41554	0.319878	108.547	11.1057	6.4119	0.568744	97.42	5.90866	3.41137	0.00995994
AT1G01070		nodulin MtN21 /EamA-like transporter family protein	8.82333	0.805874	0.465272	9.35	0.843267	0.486861	1	8.16	1.28888	0.744133	1	8.16667	0.801582	0.462793	1
AT1G01073		unknown protein; FUNCTIONS IN: molecular_function unknown; INVOLVED IN: biological_process unknown; LOCATED IN: endomembrane system; Has 0 Blast hits to 0 proteins in 0 species (source: NCBI BLink).	0	0	0	0	0	0	NA	0	0	0	NA	0	0	0	NA
AT1G01080		RNA-binding (RRM/RBD/RNP motifs) family protein	137.877	17.6458	10.1878	115.39	8.67988	5.01133	0.349691	99.53	7.5454	4.35634	0.0809456	115.963	10.5118	6.06899	0.854134
AT1G01090	PDH-E1 ALPHA	pyruvate dehydrogenase E1 alpha	188.267	11.0033	6.35277	174.777	2.65726	1.53417	1	193.25	10.5737	6.10471	0.897826	159.563	9.67221	5.58425	0.765837
AT1G01100		60S acidic ribosomal protein family	332.767	15.9052	9.18288	328.627	33.5545	19.3727	1	360.597	22.0117	12.7085	0.4072	341.78	29.6179	17.0999	0.68726
AT1G01110	IQD18	IQ-domain 18	2.68667	0.547753	0.316245	2.91333	0.560119	0.323385	1	2.49333	0.433167	0.250089	1	3.10667	0.516172	0.298012	0.638905
AT1G01115		unknown protein; FUNCTIONS IN: molecular_function unknown; INVOLVED IN: biological_process unknown; LOCATED IN: endomembrane system; Has 0 Blast hits to 0 proteins in 0 species (source: NCBI BLink).	0	0	0	0	0	0	NA	0	0	0	NA	0	0	0	NA
AT1G01120	KCS1	3-ketoacyl-CoA synthase 1	48.46	1.24712	0.720023	53.0167	4.6484	2.68376	0.999536	47.87	4.28714	2.47518	1	44.9533	4.4288	2.55697	1
AT1G01130		CONTAINS InterPro DOMAIN/s: CBL-interacting protein kinase (InterPro:IPR020660), Calcium/calmodulin-dependent protein kinase-like (InterPro:IPR020636); BEST Arabidopsis thaliana protein match is: unknown protein (TAIR:AT5G47170.1); Has 176 Blast hits to 176 proteins in 20 species: Archae - 0; Bacteria - 0; Metazoa - 0; Fungi - 0; Plants - 176; Viruses - 0; Other Eukaryotes - 0 (source: NCBI BLink…	3.45333	0.840972	0.485535	2.82667	0.601443	0.347243	1	3.38	0.690724	0.39879	1	2.93333	1.29311	0.746577	1
AT1G01140	CIPK9, SnRK3.12, PKS6	CBL-interacting protein kinase 9	46.0933	2.72566	1.57366	54.8667	3.29534	1.90256	0.253264	46.4233	5.99969	3.46392	1	43.81	5.32382	3.07371	1
AT1G01150		Homeodomain-like protein with RING/FYVE/PHD-type zinc finger domain	0.173333	0.085049	0.0491031	0.0933333	0.0814453	0.0470225	1	0.146667	0.085049	0.0491031	1	0.173333	0.064291	0.0371184	1
AT1G01160	GIF2	GRF1-interacting factor 2	20.42	1.91831	1.10753	21.0467	2.35177	1.3578	1	20.9933	0.760088	0.438837	1	19.5533	2.32384	1.34167	1
AT1G01170		Protein of unknown function (DUF1138)	128.533	7.12141	4.11155	129.397	11.5493	6.66799	1	126.533	1.84971	1.06793	1	133.303	27.0973	15.6447	0.874806
AT1G01180		S-adenosyl-L-methionine-dependent methyltransferases superfamily protein	16.22	1.89388	1.09343	18.7833	0.462637	0.267104	0.828752	15.67	2.0362	1.1756	1	17.9433	2.49729	1.44181	0.535111
AT1G01183	MIR165A, MIR165	MIR165/MIR165A; miRNA	0	0	0	0	0	0	NA	0	0	0	NA	0	0	0	NA
AT1G01190	CYP78A8	cytochrome P450, family 78, subfamily A, polypeptide 8	2.98333	0.551936	0.31866	2.32333	0.547753	0.316245	1	3.45667	0.705715	0.407445	1	2.32667	0.150444	0.0868588	1
AT1G01200	ATRABA3, ATRAB-A3, RABA3	RAB GTPase homolog A3	2.33333	0.437759	0.252741	2.66	0.412432	0.238118	1	1.65333	0.630899	0.36425	0.90545	1.94	0.259808	0.15	1
AT1G01210		DNA-directed RNA polymerase, subunit M, archaeal	19.2067	1.88877	1.09048	16.33	1.60459	0.926409	0.992571	19.14	1.47285	0.850353	1	23.68	2.3842	1.37652	0.152258
AT1G01220	FKGP, AtFKGP	L-fucokinase/GDP-L-fucose pyrophosphorylase	11.1567	0.915114	0.528341	10.7733	0.0057735	0.00333333	1	9.68333	0.878768	0.507357	1	9.02667	1.11541	0.643981	0.458576
AT1G01225		NC domain-containing protein-related	4.77333	0.533042	0.307752	5.83333	0.693277	0.400264	0.968622	5.15333	0.671739	0.387829	1	3.63	0.649692	0.3751	0.847195
AT1G01230		ORMDL family protein	50.48	2.90897	1.67949	51.4967	0.71905	0.415144	1	46.9	5.15153	2.97424	1	46.43	5.5536	3.20637	1
AT1G01240		unknown protein; INVOLVED IN: N-terminal protein myristoylation; EXPRESSED IN: 17 plant structures; EXPRESSED DURING: 11 growth stages; BEST Arabidopsis thaliana protein match is: unknown protein (TAIR:AT2G46550.1); Has 95 Blast hits to 78 proteins in 16 species: Archae - 0; Bacteria - 2; Metazoa - 11; Fungi - 0; Plants - 80; Viruses - 0; Other Eukaryotes - 2 (source: NCBI BLink).	22.2133	1.47018	0.84881	25.7133	1.11096	0.641413	0.758153	18.0867	2.18012	1.25869	0.583611	19.4533	2.61072	1.5073	0.918562
AT1G01250		Integrase-type DNA-binding superfamily protein	1.29667	0.341516	0.197174	1.18333	0.655312	0.378344	1	1.4	0.245764	0.141892	1	1.05667	0.306649	0.177044	1
AT1G01260		basic helix-loop-helix (bHLH) DNA-binding superfamily protein	13.9267	2.35296	1.35848	15.6533	2.23196	1.28862	0.826545	11.5033	0.775134	0.447524	0.9866	16.7067	1.50467	0.868722	0.0133986
AT1G01270		pre-tRNA	0	0	0	0	0	0	NA	0	0	0	NA	0	0	0	NA
AT1G01280	CYP703A2, CYP703	cytochrome P450, family 703, subfamily A, polypeptide 2	0	0	0	0	0	0	NA	0	0	0	NA	0	0	0	NA
AT1G01290	CNX3	cofactor of nitrate reductase and xanthine dehydrogenase 3	19.51	2.27535	1.31367	17.03	1.16632	0.673375	0.885005	16.3967	2.54451	1.46907	1	16.82	2.55936	1.47764	0.925952
AT1G01300		Eukaryotic aspartyl protease family protein	24.4233	1.52975	0.883201	24.99	2.37006	1.36836	1	26.59	2.86885	1.65633	0.687521	22.9133	1.49286	0.861904	1
AT1G01305		unknown protein; FUNCTIONS IN: molecular_function unknown; INVOLVED IN: biological_process unknown; LOCATED IN: endomembrane system; Has 30201 Blast hits to 17322 proteins in 780 species: Archae - 12; Bacteria - 1396; Metazoa - 17338; Fungi - 3422; Plants - 5037; Viruses - 0; Other Eukaryotes - 2996 (source: NCBI BLink).	0	0	0	0	0	0	NA	0	0	0	NA	0	0	0	NA
AT1G01310		CAP (Cysteine-rich secretory proteins, Antigen 5, and Pathogenesis-related 1 protein) superfamily protein	0.12	0.0264575	0.0152753	0.0666667	0.11547	0.0666667	1	0	0	0	1	0.07	0.01	0.0057735	1
AT1G01320		Tetratricopeptide repeat (TPR)-like superfamily protein	99.1333	5.29152	3.05506	94.23	3.62265	2.09154	1	91.34	5.67127	3.27431	1	94.0833	7.72462	4.45981	1
AT1G01340	ATCNGC10, CNGC10, ACBK1	cyclic nucleotide gated channel 10	6.40667	0.556447	0.321265	5.71	0.275136	0.15885	0.980637	6.53667	0.506195	0.292252	1	7.06667	0.69407	0.400722	0.732354
AT1G01350		Zinc finger (CCCH-type/C3HC4-type RING finger) family protein	23.4767	1.39105	0.803126	24.6133	1.46705	0.847001	1	20.28	1.30664	0.754387	1	23.9967	2.75144	1.58855	0.900588
AT1G01355		Putative endonuclease or glycosyl hydrolase	0	0	0	0	0	0	NA	0	0	0	NA	0.0266667	0.046188	0.0266667	1
AT1G01360	RCAR1, PYL9	regulatory component of ABA receptor 1	21.5067	1.44015	0.831471	20.07	1.18503	0.684178	1	21.7167	1.94021	1.12018	1	20.5533	2.41372	1.39356	1
AT1G01370	HTR12, CENH3	Histone superfamily protein	5.92	0.428836	0.247588	5.91	0.30348	0.175214	1	5.44333	0.304357	0.175721	1	5.99667	0.82282	0.475056	1
AT1G01380	ETC1	Homeodomain-like superfamily protein	2.15667	0.291433	0.168259	2.18667	0.990774	0.572024	1	2.67	0.23388	0.135031	1	2.22333	0.388887	0.224524	1
AT1G01390		UDP-Glycosyltransferase superfamily protein	2.3	0.147309	0.085049	1.79	0.209523	0.120968	0.982067	2.51	0.427902	0.247049	1	1.57333	0.237978	0.137396	0.591406
AT1G01400		unknown protein; Has 21 Blast hits to 21 proteins in 8 species: Archae - 0; Bacteria - 2; Metazoa - 2; Fungi - 1; Plants - 13; Viruses - 0; Other Eukaryotes - 3 (source: NCBI BLink).	0	0	0	0	0	0	NA	0	0	0	NA	0	0	0	NA
AT1G01410	APUM22, PUM22	pumilio 22	0	0	0	0	0	0	NA	0	0	0	NA	0	0	0	NA
AT1G01420	UGT72B3	UDP-glucosyl transferase 72B3	10.7733	0.584323	0.337359	7.60333	1.02378	0.591082	0.0590301	11.1833	0.540123	0.31184	1	8.16	1.40171	0.80928	0.459901
AT1G01430	TBL25	TRICHOME BIREFRINGENCE-LIKE 25	76.1233	1.65657	0.956423	76.82	3.08953	1.78374	1	69.0633	10.058	5.80701	1	69.07	7.72547	4.4603	1
AT1G01440		Protein of unknown function (DUF3133)	16.5733	0.137961	0.079652	16.5133	0.900907	0.520139	1	14.21	1.85954	1.07361	0.973221	16.96	1.5649	0.903493	0.885137
AT1G01448		other RNA	9.42	0.701498	0.40501	8.9	1.68651	0.973704	1	7.72	2.12558	1.22721	1	8.76333	1.99174	1.14993	1
AT1G01450		Protein kinase superfamily protein	0.52	0.488774	0.282194	1.11	0.174356	0.100664	0.879017	0.803333	0.440946	0.25458	1	0.553333	0.339755	0.196158	1
AT1G01453		unknown protein; FUNCTIONS IN: molecular_function unknown; INVOLVED IN: biological_process unknown; LOCATED IN: cellular_component unknown; BEST Arabidopsis thaliana protein match is: unknown protein (TAIR:AT4G01110.1); Has 30201 Blast hits to 17322 proteins in 780 species: Archae - 12; Bacteria - 1396; Metazoa - 17338; Fungi - 3422; Plants - 5037; Viruses - 0; Other Eukaryotes - 2996 (source: NC…	1.01	0.582323	0.336204	0.656667	0.407717	0.235396	0.974271	0.83	0.407308	0.23516	1	1	0.307896	0.177764	1
AT1G01460	ATPIPK11, PIPK11	Phosphatidylinositol-4-phosphate 5-kinase, core	0.0166667	0.0288675	0.0166667	0	0	0	1	0	0	0	1	0	0	0	1
AT1G01470	LEA14, LSR3	Late embryogenesis abundant protein	120.95	13.1584	7.59702	123.72	8.94658	5.16531	1	97.0033	3.78209	2.18359	0.305934	94.5967	6.9233	3.99717	0.121606
AT1G01471		unknown protein; Has 30201 Blast hits to 17322 proteins in 780 species: Archae - 12; Bacteria - 1396; Metazoa - 17338; Fungi - 3422; Plants - 5037; Viruses - 0; Other Eukaryotes - 2996 (source: NCBI BLink).	0	0	0	0	0	0	NA	0	0	0	NA	0	0	0	NA
AT1G01480	ACS2, AT-ACC2	1-amino-cyclopropane-1-carboxylate synthase 2	0.99	0.213776	0.123423	0.806667	0.29023	0.167564	1	0.733333	0.200333	0.115662	1	0.75	0.425088	0.245425	0.968884
AT1G01490		Heavy metal transport/detoxification superfamily protein	170.953	11.8689	6.85252	150.753	1.68791	0.974514	0.442774	138.657	15.0314	8.67836	0.610698	150.823	18.2088	10.5129	0.85656
AT1G01500		Erythronate-4-phosphate dehydrogenase family protein	9.64667	0.982157	0.567049	10.2567	0.359073	0.207311	1	9.44667	0.639557	0.369248	1	8.69667	1.68171	0.970933	1
AT1G01510	AN	NAD(P)-binding Rossmann-fold superfamily protein	21.2833	1.45679	0.841077	25.0833	3.11246	1.79698	0.347097	21.99	2.00651	1.15846	0.93846	21.3567	2.75362	1.5898	0.934327
AT1G01520		Homeodomain-like superfamily protein	14.13	2.86665	1.65506	6.69	2.25486	1.30184	0.00402322	9.38	2.18858	1.26358	0.726891	6.44	0.742226	0.428525	0.00257533
AT1G01530	AGL28	AGAMOUS-like 28	0	0	0	0	0	0	NA	0.133333	0.0472582	0.0272845	1	0.0366667	0.0635085	0.0366667	1
AT1G01540		Protein kinase superfamily protein	61.2	4.78235	2.76109	69.3767	2.9365	1.69539	0.623693	58.36	3.31009	1.91108	1	63.0767	7.59088	4.3826	0.713629
AT1G01550	BPS1	Protein of unknown function (DUF793)	184.3	2.16693	1.25108	181.003	5.84553	3.37492	1	153.567	16.7894	9.69339	0.480534	168.75	5.31196	3.06686	1
AT1G01560	ATMPK11, MPK11	MAP kinase 11	2.40333	1.56797	0.905269	1.92	1.19059	0.687386	1	3.01	1.64721	0.951017	1	2.89	1.73744	1.00311	1
AT1G01570		Protein of unknown function (DUF604)	3.53333	0.626924	0.361955	3.05	0.26	0.150111	1	2.91667	0.656531	0.379049	1	2.83333	0.520801	0.300684	1
AT1G01580	FRO2, FRD1, ATFRO2	ferric reduction oxidase 2	14.39	2.26192	1.30592	14.0833	0.201329	0.116237	1	17.5633	1.77588	1.0253	0.384715	9.32	0.913291	0.527289	0.0250667
AT1G01590	FRO1, ATFRO1	ferric reduction oxidase 1	0.283333	0.0665833	0.0384419	0.273333	0.12897	0.074461	1	0.193333	0.083865	0.0484195	1	0.156667	0.0650641	0.0375648	0.902781
AT1G01600	CYP86A4	cytochrome P450, family 86, subfamily A, polypeptide 4	2.94667	0.319427	0.184421	3.35667	0.547936	0.316351	1	3.03667	0.603435	0.348393	1	2.85	0.372424	0.215019	1
AT1G01610	ATGPAT4, GPAT4	glycerol-3-phosphate acyltransferase 4	45.7667	1.07705	0.621834	41.0467	2.00904	1.15992	0.787731	43.56	4.80863	2.77626	1	38.0133	3.94997	2.28051	0.549363
AT1G01620	PIP1C, TMP-B, PIP1;3	plasma membrane intrinsic protein 1C	342.403	35.2077	20.3272	394.203	49.0034	28.2921	0.761808	373.04	52.0589	30.0562	0.831131	300.987	36.5647	21.1106	1
AT1G01630		Sec14p-like phosphatidylinositol transfer family protein	39.4767	1.20799	0.697432	40.7333	2.004	1.15701	1	43.8567	2.06568	1.19262	0.47012	40.63	6.2923	3.63286	0.846663
AT1G01640		BTB/POZ domain-containing protein	6.71667	0.547844	0.316298	6.11667	0.705715	0.407445	1	7.48	0.570351	0.329292	1	5.24	0.584038	0.337194	0.878588
AT1G01650	SPPL4, ATSPPL4	SIGNAL PEPTIDE PEPTIDASE-LIKE 4	20.9367	1.99101	1.14951	21.32	1.1153	0.64392	1	20.36	1.89549	1.09436	1	18.1067	0.193993	0.112002	0.872221
AT1G01660		RING/U-box superfamily protein	0.903333	0.391067	0.225783	1.14667	0.16563	0.0956266	1	0.846667	0.138684	0.0800694	1	0.796667	0.092376	0.0533333	1
AT1G01670		RING/U-box superfamily protein	1.63333	0.317857	0.183515	1.06333	0.296704	0.171302	0.738444	1.50667	0.217792	0.125742	1	1.22667	0.378197	0.218352	0.942707
AT1G01680	ATPUB54, PUB54	plant U-box 54	2.81333	1.58683	0.916157	1.25333	0.46694	0.269588	0.16126	2.95667	0.454459	0.262382	1	2.35	0.681689	0.393573	1
AT1G01690	ATPRD3, PRD3	putative recombination initiation defects 3	4.68333	0.456107	0.263333	4.76	0.306431	0.176918	1	4.24667	0.864947	0.499377	1	4.96333	0.230072	0.132832	0.957537
AT1G01695		Phosphatidylinositol N-acetyglucosaminlytransferase subunit P-related	0.403333	0.061101	0.0352767	0.2	0.0818535	0.0472582	1	0.09	0.0953939	0.0550757	0.688108	0.166667	0.135769	0.0783865	0.807702
AT1G01700	ATROPGEF2, ROPGEF2	RHO guanyl-nucleotide exchange factor 2	1.28	0.219317	0.126623	1.21333	0.348473	0.201191	1	0.89	0.17088	0.0986577	1	1.02333	0.248462	0.14345	1
AT1G01710		Acyl-CoA thioesterase family protein	15.74	0.540093	0.311823	17.4833	1.48964	0.860045	0.970052	14.97	1.84478	1.06508	1	15.29	1.37634	0.794628	1
AT1G01720	ATAF1, ANAC002	NAC (No Apical Meristem) domain transcriptional regulator superfamily protein	41.5767	1.82582	1.05414	41.7933	3.14134	1.81365	1	45.1867	3.20938	1.85294	0.719432	38.7833	2.88358	1.66484	1
AT1G01725		unknown protein; FUNCTIONS IN: molecular_function unknown; INVOLVED IN: biological_process unknown; LOCATED IN: endomembrane system; EXPRESSED IN: 23 plant structures; EXPRESSED DURING: 14 growth stages; BEST Arabidopsis thaliana protein match is: unknown protein (TAIR:AT4G00530.1); Has 20 Blast hits to 20 proteins in 7 species: Archae - 0; Bacteria - 0; Metazoa - 0; Fungi - 0; Plants - 20; Virus…	13.1767	1.8335	1.05857	12.83	1.07685	0.621718	1	13.4267	1.87073	1.08007	1	11.18	2.14774	1.24	0.993344
AT1G01730		unknown protein; FUNCTIONS IN: molecular_function unknown; INVOLVED IN: biological_process unknown; LOCATED IN: chloroplast; EXPRESSED IN: 23 plant structures; EXPRESSED DURING: 13 growth stages; Has 42 Blast hits to 42 proteins in 17 species: Archae - 0; Bacteria - 2; Metazoa - 5; Fungi - 1; Plants - 34; Viruses - 0; Other Eukaryotes - 0 (source: NCBI BLink).	20.21	2.12563	1.22723	21.8267	1.49256	0.86173	1	20.4567	0.509346	0.294071	1	18.63	2.25542	1.30216	1
AT1G01740		Protein kinase protein with tetratricopeptide repeat domain	4.50667	0.273922	0.158149	4.01333	0.436616	0.25208	1	4.92	0.673573	0.388887	1	4.47	0.602246	0.347707	1
AT1G01750	ADF11	actin depolymerizing factor 11	19.2833	3.57992	2.06687	18.5733	2.70807	1.5635	1	16.0467	1.1935	0.689065	0.94582	19.15	2.67051	1.54182	1
AT1G01760		adenosine deaminases;RNA binding;RNA binding;adenosine deaminases	4.66333	0.529182	0.305523	4.75	0.644903	0.372335	1	4.39333	0.943681	0.544834	1	4.68	0.216564	0.125033	1
AT1G01770		unknown protein; CONTAINS InterPro DOMAIN/s: Protein of unknown function DUF1446 (InterPro:IPR010839); Has 1597 Blast hits to 1509 proteins in 306 species: Archae - 4; Bacteria - 843; Metazoa - 22; Fungi - 131; Plants - 31; Viruses - 0; Other Eukaryotes - 566 (source: NCBI BLink).	17.3733	1.39145	0.803354	18.29	0.895991	0.517301	1	14.7333	1.05553	0.609408	0.866309	15.89	1.87262	1.08116	1
AT1G01780		GATA type zinc finger transcription factor family protein	17.6033	2.78389	1.60728	15.9467	1.40863	0.813272	1	16.3467	0.690097	0.398427	1	17.9867	2.31055	1.334	0.989283
AT1G01790	KEA1, ATKEA1	K+ efflux antiporter 1	74.9533	4.0421	2.3337	74.7733	1.95618	1.1294	1	72.3033	5.86028	3.38344	1	73.54	6.89879	3.98302	0.996321
AT1G01800		NAD(P)-binding Rossmann-fold superfamily protein	77.2367	2.12135	1.22476	84.4833	4.32738	2.49842	0.934434	76.9367	3.05919	1.76622	1	80.2433	8.31715	4.80191	0.674719
AT1G01810		unknown protein; Has 12 Blast hits to 12 proteins in 5 species: Archae - 0; Bacteria - 0; Metazoa - 5; Fungi - 0; Plants - 7; Viruses - 0; Other Eukaryotes - 0 (source: NCBI BLink).	0.926667	0.083865	0.0484195	0.716667	0.211266	0.121974	1	0.696667	0.310054	0.17901	1	0.39	0.12	0.069282	0.793365
AT1G01820	PEX11C	peroxin 11c	64.9333	2.91207	1.68128	62.69	1.1921	0.688259	1	65.11	5.90018	3.40647	1	58.8167	4.21508	2.43358	1
AT1G01830		ARM repeat superfamily protein	10.72	1.24575	0.719236	9.06667	0.10116	0.0584047	0.689106	9.08667	0.898016	0.51847	1	8.35667	0.541695	0.312748	0.464891
AT1G01840		unknown protein; Has 23 Blast hits to 23 proteins in 9 species: Archae - 0; Bacteria - 0; Metazoa - 0; Fungi - 0; Plants - 23; Viruses - 0; Other Eukaryotes - 0 (source: NCBI BLink).	1.38667	0.316596	0.182787	1.61333	0.28746	0.165965	1	1.19	0.389744	0.225019	1	1.65	0.420357	0.242693	1
AT1G01860	PFC1	Ribosomal RNA adenine dimethylase family protein	9.71333	0.908534	0.524542	9.65667	0.392726	0.22674	1	10.7167	0.958245	0.553243	0.871401	10.58	0.576628	0.332916	0.709303
AT1G01870		pre-tRNA	0	0	0	0	0	0	NA	0	0	0	NA	0	0	0	NA
AT1G01880		5'-3' exonuclease family protein	2.09333	0.450148	0.259893	2.35667	0.475009	0.274246	1	1.98667	0.142244	0.0821246	1	1.86	0.341174	0.196977	1
AT1G01890		pre-tRNA	0	0	0	0.0933333	0.0832666	0.048074	NA	0	0	0	NA	0	0	0	NA
AT1G01900	ATSBT1.1, SBTI1.1	subtilase family protein	3.95667	0.783603	0.452413	4	0.55	0.317543	1	3.16667	0.472264	0.272662	1	3.2	0.514684	0.297153	0.981023
AT1G01910		P-loop containing nucleoside triphosphate hydrolases superfamily protein	57.6833	1.1845	0.68387	55.3067	2.96017	1.70906	1	54.7033	3.33227	1.92389	1	52.2533	4.05998	2.34403	1
AT1G01920		SET domain-containing protein	11.6833	1.06265	0.613524	11.7233	0.921159	0.531831	1	10.56	0.677348	0.391067	1	11.3067	0.434319	0.250754	1
AT1G01930		zinc finger protein-related	9.05333	0.0873689	0.0504425	9.78333	0.906495	0.523365	1	8.78333	1.02276	0.590489	1	9.12333	1.11921	0.646177	0.977372
AT1G01940		Cyclophilin-like peptidyl-prolyl cis-trans isomerase family protein	16.5333	1.47974	0.854329	12.0633	0.901462	0.520459	0.298548	17.6267	4.02166	2.32191	1	15.3967	2.48011	1.43189	1
AT1G01950	ARK2	armadillo repeat kinesin 2	12.0433	1.65134	0.953403	13.6167	0.367469	0.212158	0.770137	11.54	0.626977	0.361985	1	13.16	1.61595	0.93297	0.409503
AT1G01960	EDA10	SEC7-like guanine nucleotide exchange family protein	25.6267	0.87306	0.504061	29.13	0.763741	0.440946	0.494354	24.25	1.48091	0.855005	1	26.3667	3.08897	1.78342	0.678484
AT1G01970		Tetratricopeptide repeat (TPR)-like superfamily protein	25.9433	2.80268	1.61813	23.3133	2.54806	1.47113	0.921033	22.8733	1.96505	1.13452	1	20.64	0.763348	0.440719	0.348563
AT1G01980		FAD-binding Berberine family protein	0.0333333	0.0305505	0.0176383	0.03	0.0264575	0.0152753	1	0.01	0.0173205	0.01	1	0.0333333	0.0305505	0.0176383	1
AT1G01990		unknown protein; Has 32 Blast hits to 32 proteins in 6 species: Archae - 0; Bacteria - 0; Metazoa - 0; Fungi - 0; Plants - 32; Viruses - 0; Other Eukaryotes - 0 (source: NCBI BLink).	16.19	0.605062	0.349333	16.08	0.345977	0.19975	1	16.9467	2.67762	1.54592	1	16.39	2.5141	1.45152	0.973065
AT1G02000	GAE2	UDP-D-glucuronate 4-epimerase 2	5.90667	0.196299	0.113333	6.99	0.408534	0.235867	0.894482	6.48333	0.384231	0.221836	0.991493	5.86	0.500899	0.289194	1
AT1G02010	SEC1A	secretory 1A	6.89333	0.948174	0.547428	6.00333	0.744737	0.429974	0.901904	6.55	0.651383	0.376076	1	5.81667	0.565007	0.326207	0.918657
AT1G02020		nitroreductase family protein	5.38333	0.402782	0.232546	6.11	1.10639	0.638775	1	5.49333	0.565007	0.326207	1	5.20333	0.882119	0.509291	1
AT1G02030		C2H2-like zinc finger protein	0.2	0.105357	0.0608276	0.223333	0.0802081	0.0463081	1	0.236667	0.106927	0.0617342	1	0.24	0.069282	0.04	1
AT1G02040		C2H2-type zinc finger family protein	0	0	0	0	0	0	NA	0	0	0	NA	0.05	0.043589	0.0251661	1
AT1G02050	LAP6	Chalcone and stilbene synthase family protein	4	0.192873	0.111355	4.66	0.782496	0.451774	1	4.11	0.435086	0.251197	1	3.75667	0.33946	0.195988	1
AT1G02060		Tetratricopeptide repeat (TPR)-like superfamily protein	3.59	0.180278	0.104083	4.14667	0.120554	0.069602	1	3.74333	0.0305505	0.0176383	1	4.01333	0.556267	0.321161	0.836865
AT1G02065	SPL8	squamosa promoter binding protein-like 8	0.57	0.157162	0.0907377	0.82	0.28931	0.167033	1	0.66	0.113578	0.0655744	1	0.566667	0.0723418	0.0417665	1
AT1G02070		unknown protein; BEST Arabidopsis thaliana protein match is: unknown protein (TAIR:AT3G60520.1); Has 98 Blast hits to 98 proteins in 13 species: Archae - 0; Bacteria - 0; Metazoa - 0; Fungi - 0; Plants - 98; Viruses - 0; Other Eukaryotes - 0 (source: NCBI BLink).	0.36	0.0173205	0.01	0.146667	0.0152753	0.00881917	1	0.203333	0.0208167	0.0120185	1	0.223333	0.180093	0.103976	1
AT1G02074		unknown protein; Has 30201 Blast hits to 17322 proteins in 780 species: Archae - 12; Bacteria - 1396; Metazoa - 17338; Fungi - 3422; Plants - 5037; Viruses - 0; Other Eukaryotes - 2996 (source: NCBI BLink).	0	0	0	0	0	0	NA	0.176667	0.305996	0.176667	1	0.186667	0.323316	0.186667	1
AT1G02080		transcription regulators	20.9433	0.350761	0.202512	23.2033	1.51527	0.87484	0.785508	19.3133	1.04462	0.603112	1	20.2267	2.78162	1.60597	1
AT1G02090	FUS5, CSN7, COP15, ATCSN7	Proteasome component (PCI) domain protein	35.0267	1.04462	0.603112	35.0533	1.96666	1.13545	1	37.2633	1.03006	0.594708	0.884727	32.6333	4.14041	2.39047	1
AT1G02100		Leucine carboxyl methyltransferase	32.56	1.63771	0.945533	33.5033	0.585263	0.337902	1	32.81	3.39575	1.96054	1	32.6133	2.83542	1.63703	1
AT1G02110		Protein of unknown function (DUF630 and DUF632)	6.88	0.255147	0.147309	7.79	0.774403	0.447102	0.972049	8.03667	0.327159	0.188886	0.406912	7.25667	0.520032	0.300241	0.821735
AT1G02120	VAD1	GRAM domain family protein	52.2633	2.46011	1.42034	52.4667	3.5794	2.06657	1	53.3333	3.9545	2.28313	1	50.2633	5.68868	3.28436	1
AT1G02130	ATRAB1B, ARA5, ARA-5, ATRABD2A, RABD2A, RA-5	RAS 5	61.5267	2.4077	1.39009	62.6333	3.36668	1.94375	1	54.9133	4.23913	2.44746	1	57.0933	7.1608	4.13429	1
AT1G02136		pseudogene of phagocytosis and cell motility protein	0	0	0	0	0	0	NA	0	0	0	NA	0	0	0	NA
AT1G02140	MEE63, MAGO, HAP1	mago nashi family protein	111.713	11.3394	6.54682	113.733	10.2311	5.90695	1	117.413	3.595	2.07557	0.834036	118.59	13.6323	7.87059	0.470797
AT1G02145	ALG12, EBS4	homolog of asparagine-linked glycosylation 12	18.16	1.93548	1.11745	17.79	1.44	0.831384	1	16.2233	1.02051	0.58919	1	16.3533	1.74586	1.00797	1
AT1G02150		Tetratricopeptide repeat (TPR)-like superfamily protein	48.4867	4.62672	2.67124	52.1133	4.48337	2.58848	1	53.64	3.57161	2.06207	0.394547	47.4133	4.48589	2.58993	1
AT1G02160		Cox19 family protein (CHCH motif)	24.58	1.03436	0.597188	24.71	0.338674	0.195533	1	26.74	4.13002	2.38447	0.991493	22.66	4.52163	2.61056	1
AT1G02170	LOL3, ATMCPB1, MCP1B, ATMC1, MC1	metacaspase 1	12.6833	2.0808	1.20135	17.11	0.789367	0.455741	0.0894632	15.71	2.20706	1.27424	0.323158	15.0333	2.29239	1.32351	0.230977
AT1G02180		ferredoxin-related	4.43667	0.721272	0.416427	4.66333	0.697161	0.402506	1	4.28333	0.654319	0.377771	1	4.41667	0.436616	0.25208	1
AT1G02190		Fatty acid hydroxylase superfamily	0.0833333	0.0602771	0.034801	0.0133333	0.023094	0.0133333	1	0.13	0.0916515	0.052915	1	0.0566667	0.0550757	0.031798	1
AT1G02205	CER1	Fatty acid hydroxylase superfamily	6.15333	0.541233	0.312481	7.01667	1.81023	1.04514	1	7.01333	1.29408	0.747135	0.966728	4.84667	0.707766	0.408629	0.901759
AT1G02210		NAC (No Apical Meristem) domain transcriptional regulator superfamily protein	0	0	0	0	0	0	NA	0	0	0	NA	0	0	0	NA
AT1G02220	ANAC003, NAC003	NAC domain containing protein 3	11.2067	2.29574	1.32545	5.83667	0.658508	0.38019	0.00130289	8.87667	1.61571	0.932833	0.866962	4.79333	0.959236	0.553815	1.86559e-05
AT1G02228		transposable element gene	0	0	0	0	0	0	NA	0	0	0	NA	0.0266667	0.046188	0.0266667	1
AT1G02230	ANAC004, NAC004	NAC domain containing protein 4	1.24	0.104403	0.0602771	1.07333	0.21362	0.123333	1	1.23333	0.49085	0.283392	1	0.85	0.338674	0.195533	0.943706
AT1G02250	anac005, NAC005	NAC domain containing protein 5	0.08	0.138564	0.08	0.106667	0.0472582	0.0272845	1	0.08	0.0916515	0.052915	1	0.0966667	0.126623	0.0731057	1
AT1G02260		Divalent ion symporter	11.82	1.05228	0.607536	11.99	0.963795	0.556447	1	10.21	0.613922	0.354448	1	10.13	1.17205	0.676683	0.924865
AT1G02270		Calcium-binding endonuclease/exonuclease/phosphatase family	14.0433	0.0896289	0.0517472	14.7767	1.74268	1.00614	1	14.76	0.721318	0.416453	0.991493	13.5767	1.15794	0.668539	1
AT1G02280	TOC33, ATTOC33, PPI1	translocon at the outer envelope membrane of chloroplasts 33	99.0567	0.426185	0.246058	101.96	9.09015	5.2482	1	93.7333	3.36699	1.94393	1	105.583	11.2876	6.51688	0.379014
AT1G02290		unknown protein; BEST Arabidopsis thaliana protein match is: unknown protein (TAIR:AT3G45830.1); Has 134 Blast hits to 134 proteins in 37 species: Archae - 0; Bacteria - 0; Metazoa - 54; Fungi - 0; Plants - 78; Viruses - 0; Other Eukaryotes - 2 (source: NCBI BLink).	10.9367	0.99626	0.575191	10.86	0.49366	0.285015	1	8.78667	0.533791	0.308185	0.863142	8.8	1.18655	0.685055	0.653083
AT1G02300		Cysteine proteinases superfamily protein	17.9767	1.56404	0.903001	18.23	1.75758	1.01474	1	16.9367	1.21327	0.700484	1	14.35	3.2524	1.87777	0.508988
AT1G02305		Cysteine proteinases superfamily protein	77.02	3.62658	2.09381	82.55	1.75519	1.01336	1	73.58	5.00003	2.88677	1	72.1833	9.78228	5.6478	1
AT1G02310	MAN1	Glycosyl hydrolase superfamily protein	1.56667	0.485421	0.280258	2.12333	0.565892	0.326718	0.859039	1.31667	0.450037	0.259829	1	1.40667	0.16773	0.0968389	1
AT1G02320		unknown protein; Has 0 Blast hits to 0 proteins in 0 species (source: NCBI BLink).	0.22	0.381051	0.22	0	0	0	1	0.183333	0.317543	0.183333	1	0	0	0	1
AT1G02330		CONTAINS InterPro DOMAIN/s: Hepatocellular carcinoma-associated antigen 59 (InterPro:IPR010756); Has 1239 Blast hits to 998 proteins in 204 species: Archae - 4; Bacteria - 71; Metazoa - 421; Fungi - 109; Plants - 87; Viruses - 5; Other Eukaryotes - 542 (source: NCBI BLink).	46.99	5.5711	3.21648	43.77	2.49345	1.43959	1	40.5433	2.85323	1.64731	1	44.68	5.28582	3.05177	1
AT1G02335	GL22	germin-like protein subfamily 2 member 2 precursor	25.43	2.72164	1.57134	25.2467	5.29978	3.05983	1	25.0433	1.32191	0.763202	1	17.4967	0.60086	0.346907	0.218826
AT1G02340	HFR1, RSF1, FBI1, REP1	basic helix-loop-helix (bHLH) DNA-binding superfamily protein	8.69	1.63117	0.941754	5.03667	0.371663	0.21458	0.00380949	5.60333	0.465009	0.268473	0.199569	4.12333	0.689662	0.398176	1.6323e-05
AT1G02350		protoporphyrinogen oxidase-related	1.54667	0.555368	0.320642	1.59333	0.968366	0.559087	1	2.85	0.144222	0.0832666	0.787425	1.79667	0.195021	0.112596	1
AT1G02360		Chitinase family protein	32.9433	2.59088	1.49584	23.5933	3.09285	1.78566	0.0980362	29.23	4.74608	2.74015	1	21.22	1.66325	0.960278	0.0263012
AT1G02370		Tetratricopeptide repeat (TPR)-like superfamily protein	5.26333	0.568008	0.32794	5.04	0.222711	0.128582	1	4.78	0.06	0.034641	1	4.74	0.272213	0.157162	1
AT1G02380		unknown protein; BEST Arabidopsis thaliana protein match is: unknown protein (TAIR:AT4G01960.1); Has 66 Blast hits to 66 proteins in 11 species: Archae - 0; Bacteria - 0; Metazoa - 0; Fungi - 0; Plants - 66; Viruses - 0; Other Eukaryotes - 0 (source: NCBI BLink).	3.6	0.419404	0.242143	4.39	1.38011	0.796806	1	2.91667	0.428525	0.247409	1	3.61333	0.730023	0.421479	1
AT1G02390	ATGPAT2, GPAT2	glycerol-3-phosphate acyltransferase 2	0.863333	0.510718	0.294863	1.15667	0.198578	0.114649	0.822976	0.956667	0.284312	0.164148	1	1.12667	0.150111	0.0866667	0.552629
AT1G02391		unknown protein; Has 30201 Blast hits to 17322 proteins in 780 species: Archae - 12; Bacteria - 1396; Metazoa - 17338; Fungi - 3422; Plants - 5037; Viruses - 0; Other Eukaryotes - 2996 (source: NCBI BLink).	0	0	0	0	0	0	NA	0	0	0	NA	0	0	0	NA
AT1G02400	ATGA2OX4, ATGA2OX6, DTA1, GA2OX6	gibberellin 2-oxidase 6	11.2467	2.33087	1.34573	9.36667	0.805254	0.464913	1	9.93333	4.38105	2.5294	1	10.8067	1.58929	0.917575	1
AT1G02405		proline-rich family protein	0.116667	0.104083	0.0600925	0.18	0.175214	0.10116	1	0.713333	0.495715	0.286201	0.855365	0.416667	0.302379	0.174579	0.878588
AT1G02410		cytochrome c oxidase assembly protein CtaG / Cox11 family	27.4233	2.34764	1.35541	29.1267	3.00324	1.73392	1	25.66	2.76219	1.59475	1	27.32	3.51461	2.02916	0.913147
AT1G02420		Pentatricopeptide repeat (PPR) superfamily protein	5.32667	0.265016	0.153007	5.69333	0.308923	0.178357	1	4.86333	0.432474	0.249689	1	4.88667	0.531445	0.30683	1
AT1G02430	ATARFD1B, ARFD1B	ADP-ribosylation factor D1B	3.10667	0.79877	0.46117	2.92667	0.345302	0.19936	1	3.06667	0.788184	0.455058	1	2.37333	0.496521	0.286667	1
AT1G02440	ATARFD1A, ARFD1A	ADP-ribosylation factor D1A	0.19	0.176918	0.102144	0.25	0.217945	0.125831	1	0.0466667	0.080829	0.0466667	1	0.143333	0.125033	0.072188	1
AT1G02450	NIMIN1, NIMIN-1	NIM1-interacting 1	1.05	0.608933	0.351568	0.483333	0.109697	0.0633333	1	0.843333	0.320052	0.184782	1	0.32	0.259422	0.149778	0.601121
AT1G02460		Pectin lyase-like superfamily protein	0.843333	0.260832	0.150591	0.806667	0.225906	0.130427	1	0.803333	0.390683	0.225561	1	0.593333	0.155027	0.0895048	0.929619
AT1G02470		Polyketide cyclase/dehydrase and lipid transport superfamily protein	5.18	2.51716	1.45328	3.16333	1.76727	1.02033	0.881199	2.32	0.672681	0.388373	0.613056	2.33333	0.41489	0.239537	0.460618
AT1G02475		Polyketide cyclase/dehydrase and lipid transport superfamily protein	133.843	15.3758	8.87725	115.737	7.26729	4.19577	0.461381	112.3	8.63507	4.98546	0.763519	102.577	8.98287	5.18626	0.0525883
AT1G02480		pre-tRNA	0.06	0.103923	0.06	0	0	0	NA	0	0	0	NA	0.0333333	0.057735	0.0333333	NA
AT1G02490		unknown protein; Has 0 Blast hits to 0 proteins in 0 species (source: NCBI BLink).	0.3	0.519615	0.3	0	0	0	1	0.43	0.744782	0.43	1	0.32	0.554256	0.32	1
AT1G02500	SAM1, SAM-1, MAT1, AtSAM1	S-adenosylmethionine synthetase 1	366.207	19.5344	11.2782	366.21	10.2577	5.92231	1	361.277	21.1006	12.1825	1	347.543	32.6047	18.8243	1
AT1G02510	KCO4, ATKCO4, ATTPK4, TPK4	Outward rectifying potassium channel protein	0	0	0	0.07	0.121244	0.07	1	0	0	0	NA	0	0	0	NA
AT1G02520	PGP11	P-glycoprotein 11	4.98333	0.829719	0.479038	3.83667	0.201329	0.116237	0.177411	4.17	0.272213	0.157162	1	3.12	0.069282	0.04	0.00255364
AT1G02530	PGP12	P-glycoprotein 12	0.116667	0.0152753	0.00881917	0.163333	0.0472582	0.0272845	1	0.106667	0.0351188	0.0202759	1	0.09	0.0360555	0.0208167	1
AT1G02540		unknown protein; Has 3327 Blast hits to 2216 proteins in 265 species: Archae - 18; Bacteria - 202; Metazoa - 802; Fungi - 283; Plants - 84; Viruses - 187; Other Eukaryotes - 1751 (source: NCBI BLink).	0	0	0	0	0	0	NA	0	0	0	NA	0	0	0	NA
AT1G02550		Plant invertase/pectin methylesterase inhibitor superfamily protein	0	0	0	0	0	0	NA	0	0	0	NA	0	0	0	NA
AT1G02560	CLPP5, NCLPP5, NCLPP1	nuclear encoded CLP protease 5	273.87	20.3809	11.7669	258.79	19.1678	11.0665	1	264.747	8.04846	4.64678	1	267.413	32.6883	18.8726	1
AT1G02570		unknown protein; BEST Arabidopsis thaliana protein match is: unknown protein (TAIR:AT1G02575.1); Has 108 Blast hits to 55 proteins in 6 species: Archae - 0; Bacteria - 0; Metazoa - 0; Fungi - 0; Plants - 108; Viruses - 0; Other Eukaryotes - 0 (source: NCBI BLink).	1.32667	0.335012	0.19342	1.22333	0.164418	0.0949269	1	0.97	0.284781	0.164418	1	1.14	0.345109	0.199249	1
AT1G02575		unknown protein; BEST Arabidopsis thaliana protein match is: unknown protein (TAIR:AT1G02570.1).	0.686667	0.204042	0.117804	0.556667	0.270986	0.156454	1	0.483333	0.110151	0.0635959	1	0.306667	0.110151	0.0635959	0.8714
AT1G02580	MEA, EMB173, FIS1, SDG5	SET domain-containing protein	0.126667	0.0757188	0.0437163	0.173333	0.159478	0.0920748	1	0.143333	0.135769	0.0783865	1	0.12	0.06245	0.0360555	1
AT1G02590		Aldehyde oxidase/xanthine dehydrogenase, molybdopterin binding protein	0	0	0	0	0	0	NA	0	0	0	NA	0	0	0	NA
AT1G02600		pre-tRNA	0	0	0	0	0	0	NA	0	0	0	NA	0	0	0	NA
AT1G02610		RING/FYVE/PHD zinc finger superfamily protein	27.2133	2.75515	1.59068	30.2167	7.43603	4.29319	1	23.05	6.48806	3.74588	1	25.32	1.47553	0.8519	1
AT1G02620		Ras-related small GTP-binding family protein	0.93	0.28688	0.16563	1.71667	0.246644	0.1424	0.887175	0.85	0.160935	0.0929157	1	1.09333	0.140119	0.0808977	1
AT1G02630		Nucleoside transporter family protein	0.45	0.19975	0.115326	0.25	0.223383	0.12897	1	0.28	0.101489	0.0585947	1	0.153333	0.057735	0.0333333	0.516885
AT1G02640	BXL2, ATBXL2	beta-xylosidase 2	26.1333	7.47332	4.31472	37.2667	9.18556	5.30328	0.721883	22.7833	6.92182	3.99632	1	23.18	2.75353	1.58975	1
AT1G02650		Tetratricopeptide repeat (TPR)-like superfamily protein	1.86333	0.324705	0.187469	1.94	0.355387	0.205183	1	1.71	0.450333	0.26	1	1.33333	0.265393	0.153225	0.920741
AT1G02660		alpha/beta-Hydrolases superfamily protein	35.7467	13.0228	7.51869	47.22	9.90699	5.7198	1	31.6733	17.9007	10.335	1	36.1233	2.9398	1.6973	1
AT1G02670		P-loop containing nucleoside triphosphate hydrolases superfamily protein	0.99	0.200749	0.115902	1.04333	0.130512	0.075351	1	0.75	0.06245	0.0360555	1	0.77	0.06	0.034641	1
AT1G02680	TAF13	TBP-associated factor 13	11.74	0.858604	0.495715	11.3733	0.0907377	0.0523874	1	12.1933	1.74872	1.00963	1	11.76	1.79209	1.03467	1
AT1G02681		Pseudogene of AT4G02160	0.0366667	0.0635085	0.0366667	0	0	0	1	0.04	0.069282	0.04	1	0.0433333	0.0750555	0.0433333	1
AT1G02690	IMPA-6	importin alpha isoform 6	13.47	0.235797	0.136137	13.4567	1.1767	0.679371	1	12.8467	1.46138	0.843728	1	11.2733	1.30699	0.754593	0.902781
AT1G02700		unknown protein; FUNCTIONS IN: molecular_function unknown; INVOLVED IN: biological_process unknown; LOCATED IN: mitochondrion; BEST Arabidopsis thaliana protein match is: unknown protein (TAIR:AT4G02140.1); Has 49 Blast hits to 49 proteins in 21 species: Archae - 0; Bacteria - 0; Metazoa - 10; Fungi - 6; Plants - 29; Viruses - 0; Other Eukaryotes - 4 (source: NCBI BLink).	1.39667	0.826156	0.476981	1.85	0.245764	0.141892	1	1.23333	0.522047	0.301404	1	1.21333	0.241937	0.139682	1
AT1G02710		glycine-rich protein	2.38	0.285832	0.165025	3.98667	1.24917	0.72121	0.940808	5.59	2.13783	1.23427	0.241324	3.28	1.14092	0.658711	0.950158
AT1G02720	GATL5	galacturonosyltransferase 5	7.59333	0.822091	0.474634	8.75	0.19975	0.115326	0.933343	7.55667	0.915769	0.52872	1	8.08333	0.873232	0.50416	0.874015
AT1G02730	ATCSLD5, CSLD5, SOS6	cellulose synthase-like D5	19.15	2.19228	1.26571	19.88	1.74433	1.00709	1	18.1333	2.05831	1.18836	1	16.7267	0.715146	0.41289	1
AT1G02740		MRG family protein	11.7533	0.545374	0.314872	12.12	0.19975	0.115326	1	10.2733	0.67278	0.38843	1	11.1667	0.675747	0.390142	1
AT1G02750		Drought-responsive family protein	21.2533	2.41316	1.39324	19.7267	1.72619	0.996616	1	19.05	1.64557	0.95007	1	21.6733	2.86312	1.65302	0.907003
AT1G02760		pre-tRNA	0	0	0	0.0933333	0.0832666	0.048074	NA	0	0	0	NA	0	0	0	NA
AT1G02770		Protein of unknown function (DUF626)	0.59	0.193132	0.111505	0.35	0.144222	0.0832666	0.979958	0.696667	0.132791	0.0766667	1	0.74	0.0458258	0.0264575	1
AT1G02780	emb2386	Ribosomal protein L19e family protein	820.273	7.7872	4.49594	782.093	75.1016	43.3599	1	837.52	17.8516	10.3066	0.954497	797.473	37.2244	21.4915	1
AT1G02790	PGA4	polygalacturonase 4	0	0	0	0	0	0	NA	0	0	0	NA	0	0	0	NA
AT1G02800	ATCEL2, CEL2	cellulase 2	1.38	0.157162	0.0907377	1.55667	0.15695	0.0906152	1	1.63	0.07	0.0404145	1	1.24333	0.190088	0.109747	1
AT1G02810		Plant invertase/pectin methylesterase inhibitor superfamily	15.8	2.08192	1.202	11.5367	2.86322	1.65308	0.811367	13.95	3.13307	1.80888	1	10.03	2.56221	1.47929	0.432053
AT1G02813		Protein of unknown function, DUF538	0.0833333	0.144338	0.0833333	0.226667	0.200333	0.115662	1	0.07	0.0608276	0.0351188	1	0.32	0.141774	0.0818535	0.888395
AT1G02816		Protein of unknown function, DUF538	35.8667	0.438444	0.253136	37.5	1.86129	1.07462	1	33.2833	3.90736	2.25591	1	36.6867	6.5925	3.80618	0.924335
AT1G02820		Late embryogenesis abundant 3 (LEA3) family protein	26.8133	3.79442	2.19071	23.5467	6.59171	3.80573	1	44.4833	7.8524	4.53359	0.083928	39.79	7.58382	4.37852	0.119723
AT1G02830		Ribosomal L22e protein family	0	0	0	0	0	0	NA	0	0	0	NA	0	0	0	NA
AT1G02840	SR1, ATSRP34, SRP34, SR34, At-SR34	RNA-binding (RRM/RBD/RNP motifs) family protein	82.9433	3.69506	2.13334	88.0433	2.85037	1.64566	1	88.59	3.11437	1.79808	0.73801	78.0833	12.345	7.12738	1
AT1G02850	BGLU11	beta glucosidase 11	25.4833	3.86768	2.233	25.1333	0.715006	0.412809	1	20.92	0.589237	0.340196	0.576287	22	3.32992	1.92253	0.713694
AT1G02860	NLA, BAH1	SPX (SYG1/Pho81/XPR1) domain-containing protein	29.05	1.46738	0.847191	31.0833	2.52001	1.45493	1	23.3	3.13804	1.81175	0.502601	27.99	3.58507	2.06984	1
AT1G02870		FUNCTIONS IN: molecular_function unknown; INVOLVED IN: biological_process unknown; EXPRESSED IN: 23 plant structures; EXPRESSED DURING: 13 growth stages; CONTAINS InterPro DOMAIN/s: Ribosome biogenesis protein Nop16 (InterPro:IPR019002); Has 104 Blast hits to 104 proteins in 57 species: Archae - 0; Bacteria - 0; Metazoa - 0; Fungi - 63; Plants - 35; Viruses - 0; Other Eukaryotes - 6 (source: NCBI…	22.3067	1.57052	0.90674	20.7	2.79802	1.61544	1	23.09	2.18183	1.25968	1	21.6933	1.48648	0.858222	1
AT1G02880	TPK1	thiamin pyrophosphokinase1	24.1467	0.699595	0.403911	25.35	2.80797	1.62118	1	21.65	2.02689	1.17023	1	24.1667	1.69742	0.980006	0.98799
AT1G02890		AAA-type ATPase family protein	34.9367	1.46616	0.846489	40.03	1.26582	0.730821	0.523155	34.66	1.25861	0.726659	1	34.5033	3.8323	2.21258	1
AT1G02900	RALFL1, RALF1, ATRALF1	rapid alkalinization factor 1	89.51	8.62723	4.98093	80.09	12.9353	7.46821	0.976519	79.7733	4.46491	2.57782	1	75.72	9.85962	5.69245	0.829111
AT1G02910	LPA1	tetratricopeptide repeat (TPR)-containing protein	42.6467	3.14516	1.81586	43.0133	1.53832	0.88815	1	45.8933	1.82402	1.0531	0.836219	47.91	5.68165	3.2803	0.203565
AT1G02920	ATGSTF7, GST11, ATGSTF8, GSTF7, ATGST11	glutathione S-transferase 7	142.863	33.3869	19.2759	116.087	8.85594	5.11298	0.905048	128.19	33.5654	19.379	1	167.277	1.06105	0.612599	0.791779
AT1G02930	ATGSTF6, GST1, ERD11, ATGSTF3, GSTF6, ATGST1	glutathione S-transferase 6	153.643	36.7265	21.204	161.727	16.4188	9.47939	1	150.093	35.8171	20.679	1	188.763	7.62483	4.4022	0.575385
AT1G02940	ATGSTF5, GSTF5	glutathione S-transferase (class phi) 5	0.88	0.0754983	0.043589	1.59	0.266646	0.153948	0.867324	1.18333	0.276104	0.159409	1	1.11	0.265141	0.15308	1
AT1G02950	ATGSTF4, GST31, GSTF4	glutathione S-transferase F4	17.3367	1.61695	0.933548	18.3933	2.29988	1.32783	1	14.24	1.83475	1.05929	1	13.9533	0.985918	0.56922	0.850885
AT1G02952		other RNA	0	0	0	0	0	0	NA	0	0	0	NA	0	0	0	NA
AT1G02960		unknown protein; BEST Arabidopsis thaliana protein match is: unknown protein (TAIR:AT1G02965.1); Has 83 Blast hits to 82 proteins in 37 species: Archae - 0; Bacteria - 2; Metazoa - 20; Fungi - 7; Plants - 29; Viruses - 0; Other Eukaryotes - 25 (source: NCBI BLink).	16.9	1.68057	0.970275	17.21	0.961405	0.555068	1	13.3	0.703136	0.405956	0.60334	14.7	1.65445	0.955196	1
AT1G02965		unknown protein; BEST Arabidopsis thaliana protein match is: unknown protein (TAIR:AT1G02960.3); Has 8 Blast hits to 8 proteins in 2 species: Archae - 0; Bacteria - 0; Metazoa - 0; Fungi - 0; Plants - 8; Viruses - 0; Other Eukaryotes - 0 (source: NCBI BLink).	0	0	0	0	0	0	NA	0.0433333	0.0750555	0.0433333	1	0.04	0.069282	0.04	1
AT1G02970	WEE1, ATWEE1	WEE1 kinase homolog	2.91	0.745855	0.43062	2.74667	0.0802081	0.0463081	1	2.89	0.202237	0.116762	1	2.48667	0.0568624	0.0328295	1
AT1G02980	CUL2, ATCUL2	cullin 2	0.09	1.69967e-17	9.81308e-18	0.0733333	0.0404145	0.0233333	1	0.12	0.052915	0.0305505	1	0.0233333	0.0404145	0.0233333	0.933005
AT1G02990		BEST Arabidopsis thaliana protein match is: CW-type Zinc Finger (TAIR:AT3G62900.1); Has 5847 Blast hits to 4410 proteins in 438 species: Archae - 17; Bacteria - 452; Metazoa - 2463; Fungi - 354; Plants - 306; Viruses - 11; Other Eukaryotes - 2244 (source: NCBI BLink).	10.9767	0.577264	0.333283	10.8433	0.925113	0.534114	1	9.01667	0.623645	0.360062	0.897826	9.95333	1.10943	0.640529	1
AT1G03000	PEX6	peroxin 6	14.02	0.71	0.409919	15.3867	0.352467	0.203497	0.964937	13.0433	0.558062	0.322197	1	13.5533	1.6869	0.973932	1
AT1G03010		Phototropic-responsive NPH3 family protein	1.06667	0.25658	0.148137	1.16	0.377227	0.217792	1	1.26	0.194679	0.112398	1	0.883333	0.152753	0.0881917	1
AT1G03020		Thioredoxin superfamily protein	6.23	1.57991	0.912159	6.00333	2.10336	1.21438	1	6.31	2.08065	1.20126	1	5.83333	2.26341	1.30678	1
AT1G03022		unknown protein; Has 30201 Blast hits to 17322 proteins in 780 species: Archae - 12; Bacteria - 1396; Metazoa - 17338; Fungi - 3422; Plants - 5037; Viruses - 0; Other Eukaryotes - 2996 (source: NCBI BLink).	0	0	0	0	0	0	NA	0	0	0	NA	0	0	0	NA
AT1G03030		P-loop containing nucleoside triphosphate hydrolases superfamily protein	23.3167	0.663652	0.383159	23.51	1.21528	0.701641	1	20.3567	0.8807	0.508473	1	20.58	2.39627	1.38349	1
AT1G03040		basic helix-loop-helix (bHLH) DNA-binding superfamily protein	33.1633	1.08666	0.627384	30.8833	1.19876	0.692106	1	32.4367	2.15503	1.2442	1	29.4733	4.24064	2.44834	1
AT1G03050		ENTH/ANTH/VHS superfamily protein	0.176667	0.112398	0.0648931	0.0866667	0.117189	0.0676593	1	0.0833333	0.0723418	0.0417665	1	0.113333	0.0945163	0.054569	1
AT1G03055		unknown protein; BEST Arabidopsis thaliana protein match is: unknown protein (TAIR:AT1G64680.1); Has 143 Blast hits to 143 proteins in 26 species: Archae - 0; Bacteria - 6; Metazoa - 0; Fungi - 0; Plants - 122; Viruses - 0; Other Eukaryotes - 15 (source: NCBI BLink).	10.9833	1.70345	0.983486	10.9033	1.48675	0.858377	1	11.48	1.26408	0.729817	1	11.3033	1.93273	1.11586	0.975692
AT1G03060	SPI	Beige/BEACH domain ;WD domain, G-beta repeat protein	8.43333	0.828573	0.478377	8.79333	0.362951	0.20955	1	7.67333	0.638462	0.368616	1	8.39	1.15061	0.664304	0.86322
AT1G03070		Bax inhibitor-1 family protein	2.13667	0.420278	0.242647	1.52	0.28931	0.167033	1	1.93333	0.435239	0.251286	1	1.74	0.337787	0.195021	1
AT1G03080		kinase interacting (KIP1-like) family protein	27.7933	2.65425	1.53243	32.9367	2.24121	1.29396	0.135324	23.3333	1.7813	1.02843	0.894494	27.1333	3.65645	2.11105	0.973569
AT1G03090	MCCA	methylcrotonyl-CoA carboxylase alpha chain, mitochondrial / 3-methylcrotonyl-CoA carboxylase 1 (MCCA)	39.25	8.7561	5.05533	70.7667	5.3674	3.09887	0.00471808	34.4733	9.03642	5.21718	1	49.0833	12.7329	7.35136	0.405402
AT1G03100		Pentatricopeptide repeat (PPR) superfamily protein	2.21667	0.0305505	0.0176383	2.12667	0.119304	0.0688799	1	1.65667	0.330202	0.190642	0.999416	2	0.190788	0.110151	1
AT1G03103		Bifunctional inhibitor/lipid-transfer protein/seed storage 2S albumin superfamily protein	0	0	0	0	0	0	NA	0	0	0	NA	0	0	0	NA
AT1G03106		unknown protein; Has 35333 Blast hits to 34131 proteins in 2444 species: Archae - 798; Bacteria - 22429; Metazoa - 974; Fungi - 991; Plants - 531; Viruses - 0; Other Eukaryotes - 9610 (source: NCBI BLink).	0.153333	0.133167	0.0768838	0.0666667	0.11547	0.0666667	1	0.246667	0.204042	0.117804	1	0.48	0.0964365	0.0556776	0.773367
AT1G03110	TRM82, AtTRM82	Transducin/WD40 repeat-like superfamily protein	12.6567	0.411015	0.2373	12.3033	0.938527	0.541859	1	11.31	0.758222	0.437759	1	11.41	0.975961	0.563471	1
AT1G03120	ATRAB28, RAB28	responsive to abscisic acid 28	1.53333	0.664028	0.383377	1.51333	0.100167	0.0578312	1	1.10667	0.100167	0.0578312	1	0.66	0.155885	0.09	0.727821
AT1G03130	PSAD-2	photosystem I subunit D-2	506.65	72.1664	41.6653	587.17	100.473	58.0083	0.832509	600.89	88.7976	51.2673	0.481159	522.957	66.8855	38.6164	0.916764
AT1G03140		splicing factor Prp18 family protein	42.22	2.08806	1.20554	47.16	4.09769	2.36581	0.920176	41.55	0.673573	0.388887	1	43.3767	4.0024	2.31079	0.843931
AT1G03150		Acyl-CoA N-acyltransferases (NAT) superfamily protein	30.8	0.665658	0.384318	31.8567	3.59316	2.07451	1	27.7667	1.03645	0.598396	1	29.6933	2.75645	1.59144	1
AT1G03160	FZL	FZO-like	23.4267	0.783858	0.452561	24.3367	0.898907	0.518984	1	22.3967	0.960902	0.554777	1	19.6767	2.9082	1.67905	0.690917
AT1G03170		Protein of unknown function (DUF3049)	0.653333	0.263502	0.152133	0.35	0.08544	0.0493288	1	0.34	0.0264575	0.0152753	1	0.203333	0.132035	0.0762306	0.493091
AT1G03180		unknown protein; Has 36 Blast hits to 36 proteins in 15 species: Archae - 0; Bacteria - 0; Metazoa - 3; Fungi - 0; Plants - 33; Viruses - 0; Other Eukaryotes - 0 (source: NCBI BLink).	3.53	0.564004	0.325628	3.99333	0.119304	0.0688799	1	3.75	0.334515	0.193132	1	3.52	0.230651	0.133167	1
AT1G03190	ATXPD, UVH6	RAD3-like DNA-binding helicase protein	6.29333	1.01712	0.587235	5.71667	0.502925	0.290364	0.981232	5.94667	0.233524	0.134825	1	5.93333	0.492172	0.284156	1
AT1G03200		unknown protein; BEST Arabidopsis thaliana protein match is: unknown protein (TAIR:AT1G03240.1); Has 2 Blast hits to 2 proteins in 1 species: Archae - 0; Bacteria - 0; Metazoa - 0; Fungi - 0; Plants - 2; Viruses - 0; Other Eukaryotes - 0 (source: NCBI BLink).	24.9167	4.48654	2.5903	20.2633	3.25583	1.87975	0.716802	18.5233	1.0856	0.626773	0.69583	12.5833	2.87677	1.66091	0.000146744
AT1G03210		Phenazine biosynthesis PhzC/PhzF protein	25.54	1.42944	0.825288	26.7833	2.54795	1.47106	1	24.92	0.996042	0.575065	1	22.4367	1.07263	0.619283	1
AT1G03220		Eukaryotic aspartyl protease family protein	115.17	17.9663	10.3729	127.433	2.96245	1.71037	1	119.877	31.9205	18.4293	1	115.84	8.24571	4.76066	1
AT1G03230		Eukaryotic aspartyl protease family protein	21.76	3.00511	1.735	22.5867	2.28739	1.32062	1	23.5733	3.11548	1.79872	1	25.17	1.06616	0.615549	0.32495
AT1G03240		unknown protein; BEST Arabidopsis thaliana protein match is: unknown protein (TAIR:AT1G03200.1); Has 2 Blast hits to 2 proteins in 1 species: Archae - 0; Bacteria - 0; Metazoa - 0; Fungi - 0; Plants - 2; Viruses - 0; Other Eukaryotes - 0 (source: NCBI BLink).	9.10667	4.96121	2.86436	7.96667	0.697878	0.40292	1	3.85	0.304467	0.175784	0.504579	4.29667	0.596853	0.344593	0.500786
AT1G03250		unknown protein; Has 89 Blast hits to 89 proteins in 31 species: Archae - 0; Bacteria - 0; Metazoa - 31; Fungi - 0; Plants - 48; Viruses - 0; Other Eukaryotes - 10 (source: NCBI BLink).	31.76	3.80004	2.19395	30.2733	1.91649	1.10649	1	28.6467	0.320052	0.184782	1	26.7067	4.63714	2.67725	0.626059
AT1G03260		SNARE associated Golgi protein family	7.29	1.11081	0.641327	7.41333	0.245425	0.141696	1	8.18333	1.36844	0.79007	1	7.33667	0.958245	0.553243	1
AT1G03270		CBS domain-containing protein with a domain of unknown function (DUF21)	2.67333	0.443772	0.256212	3.21	0.379868	0.219317	1	2.53333	0.70316	0.405969	1	2.63333	0.100167	0.0578312	1
AT1G03280		Transcription factor TFIIE, alpha subunit	21.0367	0.0950438	0.0548736	21.5433	0.572917	0.330774	1	21.1533	1.15539	0.667067	1	21.3367	2.29097	1.32269	0.933005
AT1G03290		unknown protein; BEST Arabidopsis thaliana protein match is: unknown protein (TAIR:AT4G02880.2); Has 13587 Blast hits to 10183 proteins in 1114 species: Archae - 257; Bacteria - 2402; Metazoa - 5637; Fungi - 960; Plants - 675; Viruses - 54; Other Eukaryotes - 3602 (source: NCBI BLink).	22.83	0.727736	0.420159	21.56	0.463573	0.267644	1	17.5033	1.63219	0.942343	0.262924	19.68	2.00731	1.15892	0.869986
AT1G03300	ATDUF1, DUF1	DOMAIN OF UNKNOWN FUNCTION 724 1	5.83333	0.0757188	0.0437163	6.87667	1.06214	0.613225	0.937042	5.87	0.62554	0.361156	1	7.20333	1.51117	0.872474	0.191869
AT1G03310	ATISA2, ISA2, DBE1, BE2	debranching enzyme 1	25.3933	4.39013	2.53464	20.5467	1.23541	0.713263	0.374604	20.94	2.31515	1.33665	1	18.17	1.26	0.727461	0.0901821
AT1G03320		unknown protein; Has 1038 Blast hits to 683 proteins in 112 species: Archae - 4; Bacteria - 14; Metazoa - 318; Fungi - 117; Plants - 86; Viruses - 8; Other Eukaryotes - 491 (source: NCBI BLink).	0.563333	0.189033	0.109138	0.45	0.330454	0.190788	1	0.836667	0.406735	0.234829	1	0.816667	0.188768	0.108985	1
AT1G03330		Small nuclear ribonucleoprotein family protein	53.8067	1.04735	0.604685	53.9333	4.13305	2.38622	1	53.8733	3.37929	1.95104	1	49.99	2.60712	1.50522	1
AT1G03340		unknown protein; BEST Arabidopsis thaliana protein match is: unknown protein (TAIR:AT4G02920.1); Has 44 Blast hits to 41 proteins in 13 species: Archae - 0; Bacteria - 1; Metazoa - 0; Fungi - 0; Plants - 43; Viruses - 0; Other Eukaryotes - 0 (source: NCBI BLink).	2.01667	0.249065	0.143798	1.88667	0.10504	0.0606447	1	2.11333	0.432474	0.249689	1	2.01333	0.67951	0.392315	1
AT1G03350		BSD domain-containing protein	38.5767	1.27704	0.7373	40.1167	1.6369	0.945063	1	34.37	3.18633	1.83963	1	35.8767	3.69614	2.13397	1
AT1G03360	ATRRP4, RRP4	ribosomal RNA processing 4	13.5	1.83576	1.05987	13.62	0.560268	0.323471	1	13.3233	0.588586	0.33982	1	13.25	1.57153	0.907322	1
AT1G03365		RING/U-box superfamily protein	13.0233	0.454899	0.262636	14.8133	1.29894	0.749941	0.804027	13.1067	0.692917	0.400056	1	13.26	1.37743	0.795257	0.88808
AT1G03370		C2 calcium/lipid-binding and GRAM domain containing protein	14.7533	1.57243	0.907842	16.5067	0.795634	0.459359	0.780767	14.0533	1.60936	0.929163	1	16.6667	0.984344	0.568311	0.0906138
AT1G03380	ATATG18G, ATG18G	homolog of yeast autophagy 18 (ATG18) G	19.5333	1.3983	0.807307	19.77	0.808517	0.466798	1	18.47	1.50722	0.870192	1	16.9333	2.16015	1.24716	0.872221
AT1G03390		HXXXD-type acyl-transferase family protein	0.03	0.0264575	0.0152753	0	0	0	1	0	0	0	1	0.02	0.034641	0.02	1
AT1G03400		2-oxoglutarate (2OG) and Fe(II)-dependent oxygenase superfamily protein	14.46	4.58507	2.64719	16.05	1.96038	1.13183	1	18.54	1.77076	1.02235	0.675402	15.17	1.59239	0.919366	1
AT1G03410	2A6	2-oxoglutarate (2OG) and Fe(II)-dependent oxygenase superfamily protein	2.39	0.183303	0.10583	2.96667	0.273191	0.157727	0.831524	2.30333	0.0288675	0.0166667	1	2.31333	0.210317	0.121427	1
AT1G03420	Sadhu4-2	transposable element gene	20.3333	0.519647	0.300019	20.3967	1.41896	0.819234	1	19.8767	0.42194	0.243607	1	18.69	2.59486	1.49814	1
AT1G03430	AHP5	histidine-containing phosphotransfer factor 5	33.3	4.70822	2.71829	31.2567	0.240901	0.139084	1	28.14	2.09215	1.2079	0.915238	31.07	3.44832	1.99089	1
AT1G03440		Leucine-rich repeat (LRR) family protein	12.1233	0.251462	0.145182	10.95	0.76629	0.442418	1	12.7233	0.26727	0.154308	1	9.89333	1.10943	0.640529	0.750712
AT1G03445	BSU1	Serine/threonine protein phosphatase family protein	0.23	0.0655744	0.0378594	0.143333	0.023094	0.0133333	1	0.196667	0.0057735	0.00333333	1	0.203333	0.0737111	0.0425572	1
AT1G03457		RNA-binding (RRM/RBD/RNP motifs) family protein	11.16	0.804301	0.464363	12.6867	0.460036	0.265602	0.839516	11.28	0.79643	0.459819	1	12.56	1.32571	0.765398	0.342028
AT1G03470		Kinase interacting (KIP1-like) family protein	22.07	3.4967	2.01882	23.6633	6.59503	3.80764	1	16.2067	0.585947	0.338296	0.700972	21.4233	2.81894	1.62752	1
AT1G03475	LIN2, HEMF1, ATCPO-I	Coproporphyrinogen III oxidase	194.347	8.72844	5.03937	178.563	7.51203	4.33707	0.866555	181.777	3.3131	1.91282	1	181.29	10.7443	6.20323	1
AT1G03490	ANAC006, NAC006	NAC domain containing protein 6	0.04	0.069282	0.04	0	0	0	1	0.0266667	0.046188	0.0266667	1	0	0	0	1
AT1G03495		HXXXD-type acyl-transferase family protein	6.11	0.19975	0.115326	7.56	0.687895	0.397157	0.648718	7.02	0.701498	0.40501	0.830105	6.91333	0.380175	0.219494	0.541987
AT1G03502		snoRNA	22.8333	10.1635	5.86792	20.0333	5.26654	3.04064	1	16.2133	1.09185	0.630379	1	20.8767	9.48509	5.47622	1
AT1G03506		snoRNA	7.00333	4.11267	2.37445	4.27667	1.26259	0.728957	1	2.37667	2.05962	1.18912	1	2.32	2.01723	1.16465	0.938536
AT1G03510		Tetratricopeptide repeat (TPR)-like superfamily protein	1.45	0.280535	0.161967	1.16	0.285832	0.165025	1	1.54667	0.317857	0.183515	1	1.29667	0.160728	0.0927961	1
AT1G03515		pre-tRNA	0	0	0	0.0366667	0.0635085	0.0366667	NA	0	0	0	NA	0	0	0	NA
AT1G03520		Core-2/I-branching beta-1,6-N-acetylglucosaminyltransferase family protein	13.1433	0.190088	0.109747	14.0733	0.825914	0.476841	1	10.5267	1.52467	0.880271	0.690583	11.5133	1.3347	0.770591	1
AT1G03530	ATNAF1, NAF1	nuclear assembly factor 1	11.2533	0.375278	0.216667	10.4533	0.958245	0.553243	1	11.01	0.880965	0.508626	1	10.64	1.12907	0.651869	1
AT1G03540		Pentatricopeptide repeat (PPR-like) superfamily protein	2.44	0.07	0.0404145	2.22667	0.337244	0.194708	1	2.59333	0.057735	0.0333333	1	2.35333	0.427356	0.246734	1
AT1G03545		Potential natural antisense gene, locus overlaps with AT1G03550	1.36	0.269072	0.155349	1.79333	0.488092	0.2818	1	1.1	0.248797	0.143643	1	1.43667	0.191398	0.110504	1
AT1G03550		Secretory carrier membrane protein (SCAMP) family protein	9.11333	0.180093	0.103976	9.14333	0.995004	0.574466	1	8.48333	0.338428	0.195391	1	7.71667	1.52599	0.881028	0.966155
AT1G03560		Pentatricopeptide repeat (PPR-like) superfamily protein	8.56	0.805419	0.465009	9.03333	0.618574	0.357134	1	7.42667	0.536874	0.309964	1	8.63667	0.937248	0.54112	1
AT1G03570		pre-tRNA	0	0	0	0	0	0	NA	0.673333	0.74272	0.42881	1	0.36	0.623538	0.36	1
AT1G03580		pseudogene, meprin and TRAF homology (MATH) domain protein -related, weak similarity to ubiquitin-specific protease 12 (Arabidopsis thaliana) GI:11993471; contains weak hit to Pfam PF00917: MATH domain	2.63	0.506853	0.292632	2.76	0.576888	0.333067	1	2.37667	0.836321	0.48285	1	3.36	0.579741	0.334714	0.687383
AT1G03590		Protein phosphatase 2C family protein	37.7867	1.41019	0.814173	42.1433	0.542433	0.313174	0.848273	30.2567	2.73908	1.58141	0.377522	35.8833	5.78915	3.34237	1
AT1G03600	PSB27	photosystem II family protein	445.1	35.0689	20.247	460.373	14.4643	8.35099	1	482.773	24.0178	13.8667	0.427641	414.79	21.0482	12.1522	1
AT1G03610		Protein of unknown function (DUF789)	48.59	8.29098	4.7868	63.8033	8.84299	5.1055	0.325953	38.8633	8.61581	4.97434	0.975062	49.8333	4.18777	2.41781	0.965365
AT1G03620		ELMO/CED-12 family protein	2.29333	0.293995	0.169738	3.24333	0.450037	0.259829	0.825555	2.48333	0.85049	0.491031	1	2.43333	0.699809	0.404035	1
AT1G03630	POR C, PORC	protochlorophyllide oxidoreductase C	156.59	8.76702	5.06164	156.227	11.0045	6.35346	1	144.073	10.3188	5.95759	1	135.913	10.2694	5.92903	0.929651
AT1G03640		pre-tRNA	0.06	0.103923	0.06	0	0	0	NA	0	0	0	NA	0.0333333	0.057735	0.0333333	NA
AT1G03650		Acyl-CoA N-acyltransferases (NAT) superfamily protein	3.84667	0.914349	0.527899	3.89	1.1145	0.643454	1	4.66333	1.25544	0.724829	1	3.62	0.185203	0.106927	1
AT1G03660		Ankyrin-repeat containing protein	4.77667	1.26895	0.732628	4.6	1.84111	1.06297	1	3.93	1.48758	0.858856	1	3.3	0.771492	0.445421	1
AT1G03670		ankyrin repeat family protein	0.0233333	0.0208167	0.0120185	0	0	0	1	0	0	0	1	0.01	0.0173205	0.01	1
AT1G03680	ATHM1, TRX-M1, ATM1, THM1	thioredoxin M-type 1	427.137	16.4993	9.52587	403.127	18.2091	10.513	1	429.133	27.5106	15.8833	0.973221	414.04	38.2851	22.1039	1
AT1G03687		DTW domain-containing protein	8.55667	1.62802	0.939935	10.0767	1.07221	0.61904	1	9.32	1.54182	0.890169	1	9.31667	0.845951	0.48841	0.937878
AT1G03700		Uncharacterised protein family (UPF0497)	4.13	1.09234	0.630661	4.10667	0.62043	0.358205	1	3.51667	0.68391	0.394856	1	3.35	0.842852	0.486621	1
AT1G03710		Cystatin/monellin superfamily protein	0.21	0.07	0.0404145	0.35	0.242487	0.14	1	0.303333	0.225019	0.129915	1	0.213333	0.197569	0.114066	1
AT1G03720		Cysteine proteinases superfamily protein	0	0	0	0	0	0	NA	0	0	0	NA	0	0	0	NA
AT1G03730		unknown protein; BEST Arabidopsis thaliana protein match is: unknown protein (TAIR:AT4G03600.1); Has 50 Blast hits to 50 proteins in 10 species: Archae - 0; Bacteria - 0; Metazoa - 0; Fungi - 0; Plants - 50; Viruses - 0; Other Eukaryotes - 0 (source: NCBI BLink).	18.3933	2.56827	1.48279	13.5	0.163707	0.0945163	0.377984	16.8233	2.132	1.23091	1	15.35	2.37394	1.3706	1
AT1G03740		Protein kinase superfamily protein	42.2233	4.46384	2.5772	43.7933	2.81287	1.62401	1	37.1667	8.25579	4.76648	1	48.4833	1.65101	0.953211	0.432381
AT1G03743		snoRNA	0	0	0	0	0	0	NA	0	0	0	NA	0	0	0	NA
AT1G03746		snoRNA	0	0	0	0	0	0	NA	0	0	0	NA	0	0	0	NA
AT1G03750	CHR9	switch 2	3.52	0.259422	0.149778	3.73333	0.650641	0.375648	1	3.5	0.270555	0.156205	1	3.56	0.543691	0.3139	1
AT1G03760		Prefoldin chaperone subunit family protein	9.12667	0.776938	0.448566	10.56	1.72462	0.995707	1	8.59333	0.945004	0.545599	1	9.68667	1.69695	0.979734	0.918562
AT1G03770	ATRING1B, RING1B	RING 1B	7.06667	1.13377	0.654582	7.45667	1.36639	0.788888	1	5.84	0.246374	0.142244	1	7.14333	1.18732	0.685501	1
AT1G03780	TPX2	targeting protein for XKLP2	7.68667	1.40756	0.812657	7.45	0.642106	0.37072	1	7.45667	1.11195	0.641985	1	7.06333	0.231157	0.133458	1
AT1G03790	SOM	Zinc finger C-x8-C-x5-C-x3-H type family protein	0.483333	0.133167	0.0768838	0.72	0.32	0.184752	1	0.49	0.165227	0.0953939	1	0.703333	0.0950438	0.0548736	0.861056
AT1G03800	ERF10, ATERF10	ERF domain protein 10	1.74	0.558659	0.322542	1.53333	0.369098	0.213099	1	1.48333	0.448813	0.259122	1	1.78333	0.400666	0.231325	1
AT1G03810		Nucleic acid-binding, OB-fold-like protein	0	0	0	0	0	0	NA	0	0	0	NA	0	0	0	NA
AT1G03820		unknown protein; FUNCTIONS IN: molecular_function unknown; INVOLVED IN: biological_process unknown; LOCATED IN: endomembrane system; EXPRESSED IN: 21 plant structures; EXPRESSED DURING: 13 growth stages; Has 1345 Blast hits to 1122 proteins in 102 species: Archae - 2; Bacteria - 28; Metazoa - 28; Fungi - 30; Plants - 109; Viruses - 0; Other Eukaryotes - 1148 (source: NCBI BLink).	21.3567	5.51955	3.18671	18.83	6.85352	3.95688	1	20.5133	4.64715	2.68304	1	18.3067	1.3188	0.76141	1
AT1G03830		guanylate-binding family protein	5.21	0.518845	0.299555	5.73	1.01336	0.585064	1	4.63	0.266646	0.153948	1	4.68333	0.172434	0.0995546	1
AT1G03840	MGP	C2H2 and C2HC zinc fingers superfamily protein	3.68333	0.477214	0.27552	4.01667	0.374477	0.216205	1	3.13333	0.846542	0.488751	1	3.93667	0.380044	0.219418	0.933969
AT1G03850		Glutaredoxin family protein	66.1667	9.82171	5.67057	70.3167	9.23872	5.33398	1	55.71	12.9745	7.49084	1	59.4033	1.92677	1.11242	1
AT1G03860	ATPHB2, PHB2	prohibitin 2	64.5567	3.16443	1.82699	63.6767	3.37178	1.9467	1	65.9433	1.175	0.678389	0.999416	67.2567	6.80715	3.93011	0.683703
AT1G03870	FLA9	FASCICLIN-like arabinoogalactan 9	218.133	12.081	6.97499	214.717	20.7693	11.9912	1	231.867	22.4231	12.946	0.791592	209.71	19.2823	11.1327	1
AT1G03880	CRU2, CRB	cruciferin 2	0	0	0	0.0566667	0.0602771	0.034801	1	0.0133333	0.023094	0.0133333	1	0.01	0.0173205	0.01	1
AT1G03890		RmlC-like cupins superfamily protein	0	0	0	0	0	0	NA	0	0	0	NA	0	0	0	NA
AT1G03900	ATNAP4, NAP4	non-intrinsic ABC protein 4	70.29	4.38658	2.53259	70.5933	3.42148	1.97539	1	70.8067	3.63409	2.09814	1	63.4733	8.22468	4.74852	1
AT1G03905		P-loop containing nucleoside triphosphate hydrolases superfamily protein	6.82667	1.84243	1.06373	7.18	1.32865	0.767094	1	7.39333	1.03016	0.594764	1	7.79333	1.13245	0.653818	0.902263
AT1G03910		EXPRESSED IN: 25 plant structures; EXPRESSED DURING: 13 growth stages; CONTAINS InterPro DOMAIN/s: Cactin protein, cactus-binding domain, C-terminal (InterPro:IPR019134), Cactin, central region (InterPro:IPR018816); BEST Arabidopsis thaliana protein match is: unknown protein (TAIR:AT2G36815.2); Has 11711 Blast hits to 7382 proteins in 452 species: Archae - 31; Bacteria - 352; Metazoa - 6006; Fung…	33.2467	0.303699	0.175341	36.0533	1.32035	0.762306	0.9439	32.9267	2.30114	1.32856	1	35.0967	4.41403	2.54844	0.483171
AT1G03920		Protein kinase family protein	2.64667	0.315331	0.182056	3.18	0.47697	0.275379	0.936666	2.33667	0.380832	0.219874	1	2.82	0.151327	0.0873689	0.946493
AT1G03930	ADK1, CKL9ALPHA, CKL9BETA	dual specificity kinase 1	27.1633	2.07187	1.19619	25.0733	0.836799	0.483126	1	24.1133	1.22165	0.705321	1	24.31	2.42666	1.40104	1
AT1G03935		snoRNA	4.69	3.80078	2.19438	9.32	0.875043	0.505206	1	6.43	1.91133	1.10351	1	4.89	2.76501	1.59638	1
AT1G03940		HXXXD-type acyl-transferase family protein	4.95333	0.542433	0.313174	5.29333	0.66252	0.382506	1	4.47	0.460326	0.265769	1	4.11333	0.174738	0.100885	0.957872
AT1G03950	VPS2.3	vacuolar protein sorting-associated protein 2.3	19.8867	1.45108	0.837781	19.66	0.484458	0.279702	1	17.91	2.07487	1.19793	1	18.5333	2.49841	1.44246	1
AT1G03960		Calcium-binding EF hand family protein	6.70667	0.661614	0.381983	6.01333	0.431548	0.249154	1	5.66333	0.352184	0.203333	1	5.64667	0.427824	0.247004	1
AT1G03970	GBF4	G-box binding factor 4	24.38	1.78396	1.02997	27.47	0.629841	0.363639	0.948159	24.7	4.33031	2.50011	1	27.1667	2.11342	1.22018	0.402925
AT1G03980	ATPCS2, PCS2	phytochelatin synthase 2	0.696667	0.0378594	0.0218581	0.8	0.245561	0.141774	1	0.393333	0.0763763	0.0440959	0.848525	0.683333	0.152753	0.0881917	1
AT1G03982		PAK-box/P21-Rho-binding family protein	0	0	0	0	0	0	NA	0	0	0	NA	0	0	0	NA
AT1G03990		Long-chain fatty alcohol dehydrogenase family protein	1.74667	0.752152	0.434255	1.55667	0.305669	0.176478	1	1.64	0.112694	0.0650641	1	2.06667	0.0763763	0.0440959	0.993276
AT1G04000		unknown protein; BEST Arabidopsis thaliana protein match is: unknown protein (TAIR:AT5G44060.1); Has 62 Blast hits to 62 proteins in 10 species: Archae - 0; Bacteria - 0; Metazoa - 0; Fungi - 0; Plants - 62; Viruses - 0; Other Eukaryotes - 0 (source: NCBI BLink).	13.2733	1.14409	0.660539	12.9367	1.00957	0.582876	1	10.62	0.41328	0.238607	0.885694	11.57	0.596322	0.344287	1
AT1G04010	PSAT1, ATPSAT1	phospholipid sterol acyl transferase 1	4.50333	0.211266	0.121974	4.79667	0.15885	0.0917121	1	4.63333	0.652559	0.376755	1	4.78	0.589237	0.340196	0.941899
AT1G04020	ATBARD1, BARD1, ROW1	breast cancer associated RING 1	5.4	0.562406	0.324705	5.00667	0.596769	0.344545	1	6.19333	0.776552	0.448343	0.459506	4.76667	0.351331	0.202841	1
AT1G04030		unknown protein; BEST Arabidopsis thaliana protein match is: unknown protein (TAIR:AT5G44040.1); Has 1835 Blast hits to 1511 proteins in 238 species: Archae - 7; Bacteria - 164; Metazoa - 377; Fungi - 135; Plants - 187; Viruses - 22; Other Eukaryotes - 943 (source: NCBI BLink).	5.96	0.361663	0.208806	6.46667	0.612318	0.353522	1	5.47667	0.925005	0.534052	1	5.61333	0.28589	0.165059	1
AT1G04040		HAD superfamily, subfamily IIIB acid phosphatase	177.517	23.3341	13.472	177.17	25.0351	14.454	1	156.043	2.93296	1.69334	1	159.57	21.0068	12.1283	1
AT1G04050	SUVR1, SDG13	homolog of SU(var)3-9 1	2.26667	0.392598	0.226667	2.41667	0.235443	0.135933	1	3.03333	0.411866	0.237791	0.401565	2.68333	0.273008	0.157621	0.74706
AT1G04070	TOM22-I, ATTOM22-I	translocase of outer membrane 22-I	11.7667	2.17362	1.25494	10.9567	1.17006	0.675533	1	9.94667	0.809588	0.467416	1	9.65667	2.04903	1.18301	0.973927
AT1G04080	PRP39	Tetratricopeptide repeat (TPR)-like superfamily protein	39.1967	1.03549	0.597839	41.0733	0.946379	0.546392	1	40.84	1.54544	0.892263	0.926698	39.4933	4.13503	2.38736	0.904734
AT1G04090		Plant protein of unknown function (DUF946)	0.6	0.240208	0.138684	0.69	0.0818535	0.0472582	1	0.613333	0.138684	0.0800694	1	0.516667	0.146401	0.0845248	1
AT1G04100	IAA10	indoleacetic acid-induced protein 10	7.04	1.04014	0.600528	5.71	1.17235	0.676855	0.634252	5.57333	0.40501	0.233833	0.908578	6.31	0.421426	0.243311	1
AT1G04110	SDD1	Subtilase family protein	4.88	0.420357	0.242693	4.65667	0.782326	0.451676	1	3.87333	0.672111	0.388044	1	3.50667	0.646555	0.373289	0.373342
AT1G04120	ATMRP5, MRP5, ATABCC5, ABCC5	multidrug resistance-associated protein 5	26.53	2.75842	1.59258	26.0967	1.41571	0.81736	1	22.5333	2.8186	1.62732	1	22.37	1.59	0.917987	0.692191
AT1G04130	TPR2, AtTPR2	Tetratricopeptide repeat (TPR)-like superfamily protein	8.62	0.819024	0.472864	8.47333	1.03317	0.596499	1	8.08333	0.620672	0.358345	1	8.21	0.564712	0.326037	1
AT1G04140		Transducin family protein / WD-40 repeat family protein	34.09	1.93652	1.11805	36.6833	1.37689	0.794949	1	33.6567	0.795383	0.459214	1	32.0033	3.84412	2.2194	1
AT1G04150		C2 calcium/lipid-binding plant phosphoribosyltransferase family protein	0.11	0.069282	0.04	0.103333	0.0288675	0.0166667	1	0.156667	0.0550757	0.031798	1	0.0533333	0.0152753	0.00881917	1
AT1G04160	XIB, ATXIB, XI-8, XI-B	myosin XI B	4.18667	0.531445	0.30683	4.03	0.0360555	0.0208167	1	3.42	0.28688	0.16563	1	3.77333	0.205264	0.118509	1
AT1G04170	EIF2 GAMMA	eukaryotic translation initiation factor 2 gamma subunit	83.4067	5.24711	3.02942	78.1767	4.53129	2.61614	1	79.4633	4.43038	2.55788	1	79.6067	5.96457	3.44365	1
AT1G04171		unknown protein; Has 30201 Blast hits to 17322 proteins in 780 species: Archae - 12; Bacteria - 1396; Metazoa - 17338; Fungi - 3422; Plants - 5037; Viruses - 0; Other Eukaryotes - 2996 (source: NCBI BLink).	0	0	0	0	0	0	NA	0	0	0	NA	0	0	0	NA
AT1G04180	YUC9	YUCCA 9	1.27	0.195192	0.112694	0.976667	0.385919	0.22281	1	1.02667	0.42548	0.245651	1	0.753333	0.161967	0.0935117	0.674058
AT1G04190	TPR3	Tetratricopeptide repeat (TPR)-like superfamily protein	28.8333	1.21837	0.703428	27.7667	1.28873	0.74405	1	25.9467	0.905226	0.522632	1	26.5767	2.94286	1.69906	1
AT1G04200		FUNCTIONS IN: molecular_function unknown; INVOLVED IN: N-terminal protein myristoylation; LOCATED IN: cellular_component unknown; EXPRESSED IN: 22 plant structures; EXPRESSED DURING: 13 growth stages; CONTAINS InterPro DOMAIN/s: Dymeclin (InterPro:IPR019142); Has 395 Blast hits to 389 proteins in 117 species: Archae - 0; Bacteria - 0; Metazoa - 262; Fungi - 21; Plants - 68; Viruses - 0; Other Euk…	13.32	1.37153	0.791854	15.86	1.19954	0.692556	0.536407	12.23	0.823954	0.47571	1	13.6467	1.10564	0.63834	0.929559
AT1G04210		Leucine-rich repeat protein kinase family protein	26.8233	0.414287	0.239188	29.1933	1.61593	0.932958	0.980232	23.8467	1.74529	1.00764	1	26.8333	0.692989	0.400097	0.882157
AT1G04220	KCS2	3-ketoacyl-CoA synthase 2	9.45667	0.483356	0.279066	6.75	0.736274	0.425088	0.048863	9.38	0.744782	0.43	1	6.63333	0.555368	0.320642	0.111504
AT1G04230		Protein of unknown function (DUF2361)	10.09	0.701712	0.405134	11.1467	1.00127	0.578081	1	9.33667	0.530031	0.306014	1	9.18667	0.730365	0.421677	1
AT1G04240	SHY2, IAA3	AUX/IAA transcriptional regulator family protein	58.1067	5.1724	2.98629	63.3067	4.42974	2.55751	0.948114	46.57	6.4712	3.73615	0.62474	52.5667	5.98138	3.45335	1
AT1G04250	AXR3, IAA17	AUX/IAA transcriptional regulator family protein	87.4467	3.10065	1.79016	94.6333	3.98469	2.30056	1	82.59	4.65	2.68468	1	79.7867	6.90364	3.98582	1
AT1G04260	MPI7, MPIP7, PRA1.D	CAMV movement protein interacting protein 7	13.0033	2.07474	1.19785	15.8767	2.01922	1.16579	0.937832	14.37	1.25694	0.725695	1	16.2767	4.16866	2.40678	0.408268
AT1G04270	RPS15	cytosolic ribosomal protein S15	462.417	11.1098	6.41423	451.477	44.1911	25.5137	1	465	12.2979	7.10019	1	456.017	35.2738	20.3653	0.966928
AT1G04280		P-loop containing nucleoside triphosphate hydrolases superfamily protein	37.4567	0.827667	0.477854	39.8667	1.92334	1.11044	1	34.8667	3.6973	2.13464	1	36.5533	5.53879	3.19782	1
AT1G04290		Thioesterase superfamily protein	31.9933	2.42407	1.39954	30.0267	1.80478	1.04199	1	35.3633	1.48072	0.854894	0.663249	29.2533	4.7306	2.73121	1
AT1G04295		other RNA	0.566667	0.175024	0.10105	0.856667	0.3073	0.17742	1	0.83	0.502693	0.29023	1	0.696667	0.606822	0.350349	1
AT1G04300		TRAF-like superfamily protein	38.3767	1.57906	0.911671	40.5867	2.0323	1.17335	1	34.1933	2.11495	1.22107	1	36.9967	3.86451	2.23118	1
AT1G04310	ERS2	ethylene response sensor 2	10.5833	1.30539	0.753665	9.22	1.09	0.629312	0.752245	10.2733	0.280238	0.161795	1	8.24667	0.600111	0.346474	0.232715
AT1G04320		pre-tRNA	0	0	0	0	0	0	NA	0	0	0	NA	0	0	0	NA
AT1G04330		unknown protein; FUNCTIONS IN: molecular_function unknown; INVOLVED IN: biological_process unknown; LOCATED IN: chloroplast; BEST Arabidopsis thaliana protein match is: unknown protein (TAIR:AT3G23170.1); Has 74 Blast hits to 74 proteins in 6 species: Archae - 0; Bacteria - 0; Metazoa - 0; Fungi - 0; Plants - 74; Viruses - 0; Other Eukaryotes - 0 (source: NCBI BLink).	2.64667	0.947435	0.547002	2.65667	1.64214	0.948092	1	2.57333	0.532948	0.307698	1	2.14333	0.592143	0.341874	1
AT1G04340		HR-like lesion-inducing protein-related	34.0533	1.52487	0.880385	34.1233	1.96505	1.13452	1	33.8	1.4471	0.835484	1	32.4367	3.42424	1.97699	1
AT1G04350		2-oxoglutarate (2OG) and Fe(II)-dependent oxygenase superfamily protein	55.7267	3.03711	1.75348	53.8567	1.07714	0.621888	1	54.05	1.90234	1.09832	1	50.1967	6.39488	3.69208	1
AT1G04360		RING/U-box superfamily protein	4.10667	1.60288	0.925425	4.71333	0.473427	0.273333	1	4.33667	0.845715	0.488274	1	4.98333	1.03616	0.598229	0.847195
AT1G04370	ATERF14, ERF14	Ethylene-responsive element binding factor 14	0.18	0.155885	0.09	0.0666667	0.11547	0.0666667	1	0.42	0.191572	0.110604	1	0.12	0.108167	0.06245	1
AT1G04380		2-oxoglutarate (2OG) and Fe(II)-dependent oxygenase superfamily protein	0.326667	0.126623	0.0731057	0.206667	0.125033	0.072188	1	0.26	0.0754983	0.043589	1	0.243333	0.110151	0.0635959	1
AT1G04390		BTB/POZ domain-containing protein	5.23667	0.601692	0.347387	5.14667	0.402161	0.232188	1	5.14667	0.321921	0.185861	1	4.86333	0.454569	0.262446	1
AT1G04400	CRY2, FHA, AT-PHH1, PHH1, ATCRY2	cryptochrome 2	94.2433	5.01	2.89253	98.7533	4.91846	2.83967	1	82.7933	8.4374	4.87134	1	83.7567	8.80859	5.08564	0.933005
AT1G04410		Lactate/malate dehydrogenase family protein	598.363	22.2056	12.8204	623.227	22.6708	13.089	1	635.867	15.5156	8.95795	0.663249	574.223	56.7054	32.7389	1
AT1G04420		NAD(P)-linked oxidoreductase superfamily protein	104.697	2.94534	1.70049	101.373	3.6111	2.08487	1	99.97	4.67722	2.7004	1	106.627	12.059	6.96225	0.816223
AT1G04425		other RNA	7.63	0.545802	0.315119	7.48	1.58559	0.915442	1	7.04333	0.875576	0.505514	1	6.28667	1.75255	1.01184	1
AT1G04430		S-adenosyl-L-methionine-dependent methyltransferases superfamily protein	73.8867	4.54587	2.62456	82.6833	5.52098	3.18754	0.817985	67.4067	4.54895	2.62634	1	68.74	7.90349	4.56308	1
AT1G04440	CKL13	casein kinase like 13	81.3133	8.53079	4.92526	91.1733	6.94519	4.00981	0.706545	62.4233	3.3433	1.93025	0.0732447	75.2433	7.9917	4.61401	1
AT1G04445		C2H2-like zinc finger protein	0.0333333	0.057735	0.0333333	0.22	0.192873	0.111355	1	0.163333	0.141539	0.0817177	1	0.08	0.07	0.0404145	1
AT1G04450	RIC3	ROP-interactive CRIB motif-containing protein 3	0	0	0	0	0	0	NA	0.0233333	0.0404145	0.0233333	1	0	0	0	NA
AT1G04457		Pseudogene of AT2G33450; 50S ribosomal protein L28, chloroplast (CL28)	0	0	0	0	0	0	NA	0.21	0.363731	0.21	1	0	0	0	NA
AT1G04470		Protein of unknown function (DUF810)	0.0233333	0.0251661	0.0145297	0.0633333	0.070946	0.0409607	1	0.0233333	0.0251661	0.0145297	1	0.0133333	0.011547	0.00666667	1
AT1G04480		Ribosomal protein L14p/L23e family protein	211.58	35.9397	20.7498	200.323	23.5543	13.5991	1	214.983	26.1305	15.0864	1	193.48	17.7934	10.273	1
AT1G04490		Protein of unknown function (DUF3527)	1.03667	0.546291	0.315401	1.23667	0.399541	0.230675	1	0.856667	0.384231	0.221836	1	1.59	0.0984886	0.0568624	0.525302
AT1G04500		CCT motif family protein	0.703333	0.174738	0.100885	0.463333	0.172143	0.099387	1	0.416667	0.102632	0.0592546	0.973221	0.323333	0.0378594	0.0218581	0.504248
AT1G04501		unknown protein; Has 30201 Blast hits to 17322 proteins in 780 species: Archae - 12; Bacteria - 1396; Metazoa - 17338; Fungi - 3422; Plants - 5037; Viruses - 0; Other Eukaryotes - 2996 (source: NCBI BLink).	0	0	0	0	0	0	NA	0	0	0	NA	0	0	0	NA
AT1G04510	MAC3A	MOS4-associated complex 3A	27.7567	1.9381	1.11896	28.9333	0.534072	0.308347	1	28.53	0.311929	0.180093	1	28.6167	2.77909	1.60451	0.850885
AT1G04520	PDLP2	plasmodesmata-located protein 2	34.5833	2.99884	1.73138	27.72	0.648151	0.37421	0.147565	29.27	2.3731	1.37011	1	27.2567	0.1861	0.107445	0.423133
AT1G04530	TPR4	Tetratricopeptide repeat (TPR)-like superfamily protein	89.44	8.0627	4.655	74.8033	2.69585	1.55645	0.143818	91.4667	3.48864	2.01417	0.941054	74.3267	8.67327	5.00752	0.470949
AT1G04540		Calcium-dependent lipid-binding (CaLB domain) family protein	1.27667	0.130128	0.0751295	1.35333	0.470567	0.271682	1	1.43667	0.0305505	0.0176383	1	1.04333	0.184752	0.106667	1
AT1G04550	IAA12, BDL	AUX/IAA transcriptional regulator family protein	32.57	0.416173	0.240278	29.8867	0.754476	0.435597	1	33.4733	2.3365	1.34898	0.973221	27.7967	1.78623	1.03128	0.878663
AT1G04555		unknown protein; FUNCTIONS IN: molecular_function unknown; INVOLVED IN: biological_process unknown; LOCATED IN: cellular_component unknown; BEST Arabidopsis thaliana protein match is: unknown protein (TAIR:AT4G33380.1); Has 84 Blast hits to 83 proteins in 15 species: Archae - 0; Bacteria - 0; Metazoa - 9; Fungi - 0; Plants - 75; Viruses - 0; Other Eukaryotes - 0 (source: NCBI BLink).	7.54333	1.54869	0.894135	7.90333	0.318172	0.183697	1	8.17667	1.12024	0.64677	1	7.65	0.815046	0.470567	1
AT1G04560		AWPM-19-like family protein	0.11	0.121244	0.07	0.0666667	0.0585947	0.0338296	1	0.0233333	0.0404145	0.0233333	1	0.0933333	0.100664	0.0581187	1
AT1G04570		Major facilitator superfamily protein	0.343333	0.0802081	0.0463081	0.403333	0.0602771	0.034801	1	0.483333	0.274287	0.15836	1	0.246667	0.080829	0.0466667	1
AT1G04580	AAO4, ATAO-4, ATAO2, AO4	aldehyde oxidase 4	0.0533333	0.0351188	0.0202759	0.0133333	0.023094	0.0133333	1	0.04	0.0173205	0.01	1	0.0533333	0.0152753	0.00881917	1
AT1G04590		BEST Arabidopsis thaliana protein match is: Pentatricopeptide repeat (PPR) superfamily protein (TAIR:AT4G21190.1); Has 111 Blast hits to 111 proteins in 15 species: Archae - 0; Bacteria - 0; Metazoa - 0; Fungi - 0; Plants - 109; Viruses - 0; Other Eukaryotes - 2 (source: NCBI BLink).	18.85	0.48775	0.281603	18.0233	1.39665	0.806357	1	18.68	0.320468	0.185023	1	18.1167	1.57561	0.909676	1
AT1G04600	XIA, ATXIA	myosin XI A	0.253333	0.0351188	0.0202759	0.226667	0.0378594	0.0218581	1	0.203333	0.0351188	0.0202759	1	0.2	0.01	0.0057735	1
AT1G04610	YUC3	YUCCA 3	2.03333	0.49813	0.287595	1.81333	0.500233	0.28881	1	1.67333	0.150444	0.0868588	1	1.40667	0.185023	0.106823	0.721069
AT1G04620		coenzyme F420 hydrogenase family / dehydrogenase, beta subunit family	27.0867	0.678921	0.391975	23.36	3.51416	2.0289	0.578581	23.8667	1.31306	0.758097	1	25.85	2.29876	1.32719	1
AT1G04625		Polynucleotidyl transferase, ribonuclease H-like superfamily protein	0.0466667	0.080829	0.0466667	0	0	0	1	0.03	0.0519615	0.03	1	0.0266667	0.046188	0.0266667	1
AT1G04630	MEE4	GRIM-19 protein	52.9567	1.20815	0.697527	57.23	7.17613	4.14314	1	52.7467	2.49324	1.43947	1	52.1833	4.81477	2.77981	1
AT1G04635	EMB1687	ribonuclease P family protein / Rpp14 family protein	6.51	1.08222	0.62482	5.22333	0.430155	0.24835	0.965717	4.25667	0.886924	0.512066	0.649567	4.99333	0.240069	0.138604	0.847195
AT1G04640	LIP2	lipoyltransferase 2	76.5033	1.10509	0.638026	71.5833	5.61048	3.23921	1	67.04	0.717565	0.414287	1	74.2867	10.0211	5.78568	1
AT1G04645		Plant self-incompatibility protein S1 family	0	0	0	0	0	0	NA	0	0	0	NA	0	0	0	NA
AT1G04650		unknown protein; Has 30201 Blast hits to 17322 proteins in 780 species: Archae - 12; Bacteria - 1396; Metazoa - 17338; Fungi - 3422; Plants - 5037; Viruses - 0; Other Eukaryotes - 2996 (source: NCBI BLink).	1.47667	0.0493288	0.02848	1.37333	0.28006	0.161692	1	1.47667	0.385011	0.222286	1	1.21	0.0360555	0.0208167	1
AT1G04660		glycine-rich protein	0.636667	0.333816	0.192729	0.283333	0.0650641	0.0375648	0.922417	0.44	0.274955	0.158745	1	0.3	0.0458258	0.0264575	0.8714
AT1G04670		unknown protein; Has 40 Blast hits to 40 proteins in 14 species: Archae - 2; Bacteria - 5; Metazoa - 1; Fungi - 2; Plants - 30; Viruses - 0; Other Eukaryotes - 0 (source: NCBI BLink).	0.1	0.111355	0.064291	0	0	0	1	0	0	0	1	0.0266667	0.046188	0.0266667	1
AT1G04680		Pectin lyase-like superfamily protein	30.2067	1.82001	1.05078	32.7	3.66509	2.11604	1	28.8567	2.7824	1.60642	1	29.66	1.83731	1.06077	1
AT1G04684		unknown protein; Has 30201 Blast hits to 17322 proteins in 780 species: Archae - 12; Bacteria - 1396; Metazoa - 17338; Fungi - 3422; Plants - 5037; Viruses - 0; Other Eukaryotes - 2996 (source: NCBI BLink).	0	0	0	0	0	0	NA	0	0	0	NA	0	0	0	NA
AT1G04690	KAB1, KV-BETA1	potassium channel beta subunit 1	79.18	6.39594	3.6927	79.44	0.581292	0.335609	1	74.5433	1.50898	0.871212	1	68.5433	7.0141	4.04959	0.871847
AT1G04700		PB1 domain-containing protein tyrosine kinase	2.09667	0.185831	0.10729	2.10667	0.279702	0.161486	1	1.46333	0.0757188	0.0437163	0.486316	1.95667	0.190088	0.109747	1
AT1G04710	KAT1, PKT4	peroxisomal 3-ketoacyl-CoA thiolase 4	14.5067	0.640651	0.36988	15.3733	0.583895	0.337112	1	15.18	1.76714	1.02026	1	13.7767	2.33286	1.34688	1
AT1G04720		pre-tRNA	0	0	0	0	0	0	NA	0	0	0	NA	0	0	0	NA
AT1G04730	CTF18	P-loop containing nucleoside triphosphate hydrolases superfamily protein	3.49	0.338674	0.195533	3.82	0.645523	0.372693	1	3.42	0.511566	0.295353	1	3.46333	0.22053	0.127323	1
AT1G04750	VAMP7B, VAMP721, ATVAMP721, AT VAMP7B	vesicle-associated membrane protein 721	89.6467	5.84153	3.37261	87.1367	2.58558	1.49279	1	85.0833	10.4001	6.00448	1	76.6767	6.31852	3.648	0.667886
AT1G04760	ATVAMP726, VAMP726	vesicle-associated membrane protein 726	5.37667	0.933077	0.538712	4.29333	0.493694	0.285034	1	5.44667	1.32674	0.765992	1	3.35	0.550727	0.317962	0.487326
AT1G04770		Tetratricopeptide repeat (TPR)-like superfamily protein	54.7467	8.00226	4.62011	45.4167	8.21708	4.74413	1	44.4433	13.333	7.69784	1	56.7133	2.15931	1.24668	0.961256
AT1G04778		unknown protein; FUNCTIONS IN: molecular_function unknown; INVOLVED IN: biological_process unknown; LOCATED IN: cellular_component unknown; Has 0 Blast hits to 0 proteins in 0 species (source: NCBI BLink).	1.48333	0.644696	0.372216	0.796667	0.237557	0.137154	1	1.28667	0.610273	0.352341	1	0.77	0.580775	0.335311	1
AT1G04780		Ankyrin repeat family protein	30.87	1.55319	0.896735	33.87	1.80203	1.0404	0.872874	26.8467	2.2442	1.29569	1	30.98	2.13914	1.23503	0.796039
AT1G04790		RING/U-box superfamily protein	18.96	1.15858	0.668905	19.7233	0.598777	0.345704	1	18.4967	1.0154	0.58624	1	19.38	2.67707	1.54561	0.945881
AT1G04800		glycine-rich protein	365.14	11.4082	6.58654	338.047	16.9624	9.79325	1	420.243	25.3025	14.6084	0.0631732	333.91	46.2524	26.7039	1
AT1G04810		26S proteasome regulatory complex, non-ATPase subcomplex, Rpn2/Psmd1 subunit	26.36	0.423202	0.244336	26.34	1.12054	0.646942	1	24.48	0.850823	0.491223	1	24.55	0.731847	0.422532	1
AT1G04820	TUA4, TOR2	tubulin alpha-4 chain	203.843	6.10041	3.52207	200.44	3.93359	2.27106	1	224.893	3.18687	1.83994	0.276646	179.47	10.8287	6.25198	0.925665
AT1G04830		Ypt/Rab-GAP domain of gyp1p superfamily protein	12.8367	0.560833	0.323797	12.2967	0.406243	0.234544	1	11.99	1.11879	0.645936	1	12.5867	1.80794	1.04381	1
AT1G04840		Tetratricopeptide repeat (TPR)-like superfamily protein	0.87	0.191572	0.110604	0.99	0.104403	0.0602771	1	0.843333	0.090185	0.0520683	1	0.866667	0.0378594	0.0218581	1
AT1G04850		ubiquitin-associated (UBA)/TS-N domain-containing protein	56.2867	2.13463	1.23243	63.65	3.2247	1.86178	0.755371	61.6033	3.25271	1.87795	0.520936	61.02	7.00328	4.04334	0.334169
AT1G04860	UBP2, ATUBP2	ubiquitin-specific protease 2	20.44	1.62009	0.935361	19.5	1.5624	0.902053	1	16.0833	0.898128	0.518534	0.484502	19.2233	1.81753	1.04935	1
AT1G04870	PRMT10, ATPRMT10	protein arginine methyltransferase 10	19.1833	0.421584	0.243402	17.92	1.66334	0.96033	1	17.3233	1.08583	0.626906	1	17.6733	1.57367	0.908558	1
AT1G04880		HMG (high mobility group) box protein with ARID/BRIGHT DNA-binding domain	0.293333	0.148436	0.0856997	0.503333	0.280238	0.161795	1	0.58	0.176918	0.102144	0.931568	0.44	0.165227	0.0953939	1
AT1G04890		Protein of unknown function, DUF593	0	0	0	0	0	0	NA	0.01	0.0173205	0.01	1	0	0	0	NA
AT1G04900		Protein of unknown function (DUF185)	11.4067	0.724523	0.418303	11.14	0.995188	0.574572	1	9.81333	0.705502	0.407322	1	10.7467	1.02773	0.593361	1
AT1G04910		O-fucosyltransferase family protein	18.3767	0.540771	0.312214	18.9667	0.352751	0.203661	1	17.5133	0.918822	0.530482	1	16.3533	1.78105	1.02829	1
AT1G04920	ATSPS3F, SPS3F	sucrose phosphate synthase 3F	0.786667	0.164418	0.0949269	0.953333	0.051316	0.0296273	1	0.72	0.0888819	0.051316	1	0.693333	0.023094	0.0133333	1
AT1G04930		hydroxyproline-rich glycoprotein family protein	2.17333	0.374477	0.216205	2.06333	0.423596	0.244563	1	2.55333	0.238607	0.13776	1	1.93333	0.185023	0.106823	1
AT1G04940	TIC20	translocon at the inner envelope membrane of chloroplasts 20	47.89	3.85533	2.22588	51.3967	3.30911	1.91052	1	55.1867	2.27737	1.31484	0.276411	49.94	6.92442	3.99782	0.832364
AT1G04945		HIT-type Zinc finger family protein	4.99667	0.489932	0.282862	4.73333	0.420991	0.243059	0.970162	4.78	0.439659	0.253837	1	4.88333	0.283078	0.163435	1
AT1G04950	TAFII59, TAF6, ATTAF6	TATA BOX ASSOCIATED FACTOR II 59	13.7467	0.95626	0.552097	14.8967	0.326548	0.188532	1	12.4367	0.825126	0.476387	1	12.9233	1.1201	0.646692	1
AT1G04960		Protein of unknown function (DUF1664)	23.3633	1.92796	1.11311	23.7733	1.15561	0.667191	1	23.3667	1.52893	0.882729	1	22.75	2.702	1.56	1
AT1G04970		lipid-binding serum glycoprotein family protein	38.1367	1.79781	1.03797	40.3667	0.715006	0.412809	1	34.8067	2.39713	1.38398	1	37.77	5.51905	3.18642	1
AT1G04980	ATPDIL2-2, ATPDI10, PDI10, PDIL2-2	PDI-like 2-2	19.9233	1.0992	0.634621	22.31	1.26621	0.731049	0.965822	20.1767	1.52923	0.882899	1	20.44	1.68217	0.971202	0.93788
AT1G04985		unknown protein; Has 37 Blast hits to 37 proteins in 11 species: Archae - 0; Bacteria - 0; Metazoa - 0; Fungi - 0; Plants - 37; Viruses - 0; Other Eukaryotes - 0 (source: NCBI BLink).	42.7967	2.73279	1.57778	44.38	3.36167	1.94086	1	40.7833	2.23225	1.28879	1	46.6133	2.7275	1.57472	0.355788
AT1G04990		Zinc finger C-x8-C-x5-C-x3-H type family protein	17.7767	2.15825	1.24606	17.12	1.1162	0.644438	1	16.72	2.45514	1.41747	1	14.9867	2.35173	1.35777	0.712677
AT1G05000		Phosphotyrosine protein phosphatases superfamily protein	34.8667	3.97519	2.29508	27.3367	1.37384	0.793186	0.0732699	31.5767	4.13309	2.38624	1	27.4733	2.83588	1.6373	0.266443
AT1G05010	EFE, ACO4, EAT1	ethylene-forming enzyme	562.11	58.3394	33.6823	522.51	40.138	23.1737	1	442.647	15.3115	8.8401	0.237942	405.397	58.165	33.5816	0.00261106
AT1G05020		ENTH/ANTH/VHS superfamily protein	2.44667	0.488501	0.282036	2.56	0.360555	0.208167	1	1.99667	0.237557	0.137154	1	1.93667	0.270247	0.156027	0.806895
AT1G05030		Major facilitator superfamily protein	11.0533	0.820386	0.47365	11.57	0.465081	0.268514	1	11.04	0.383014	0.221133	1	10.1667	1.37012	0.79104	1
AT1G05040		BEST Arabidopsis thaliana protein match is: Ubiquitin-associated (UBA) protein (TAIR:AT2G33010.1); Has 14 Blast hits to 12 proteins in 3 species: Archae - 0; Bacteria - 0; Metazoa - 0; Fungi - 0; Plants - 14; Viruses - 0; Other Eukaryotes - 0 (source: NCBI BLink).	0.0433333	0.0750555	0.0433333	0.0766667	0.0665833	0.0384419	1	0.136667	0.135031	0.0779601	1	0.0266667	0.046188	0.0266667	1
AT1G05055	ATGTF2H2, GTF2H2	general transcription factor II H2	7.04333	0.841269	0.485707	7.28667	1.43197	0.826747	1	6.64667	0.337095	0.194622	1	6.34	0.876185	0.505866	1
AT1G05060		unknown protein; Has 34 Blast hits to 34 proteins in 13 species: Archae - 0; Bacteria - 0; Metazoa - 0; Fungi - 0; Plants - 34; Viruses - 0; Other Eukaryotes - 0 (source: NCBI BLink).	17.5067	0.875348	0.505382	18.4533	0.366106	0.211371	1	17.4867	1.85861	1.07307	1	17.2067	1.64293	0.948549	1
AT1G05061		Pseudogene of AT2G32630; pentatricopeptide (PPR) repeat-containing protein	1.08	0.5	0.288675	1.06667	0.761337	0.439558	1	0.92	0.105357	0.0608276	1	1.07667	0.150444	0.0868588	1
AT1G05065	CLE20	CLAVATA3/ESR-RELATED 20	3.00667	1.84641	1.06603	2.86667	1.04433	0.602946	1	3.93667	0.969141	0.559534	1	1.90333	0.552932	0.319235	0.897681
AT1G05070		Protein of unknown function (DUF1068)	21.6667	0.358515	0.206989	20.3967	0.941559	0.543609	1	21.45	0.525738	0.303535	1	18.69	2.30597	1.33135	0.976944
AT1G05080		F-box/RNI-like/FBD-like domains-containing protein	0	0	0	0.0233333	0.0404145	0.0233333	1	0	0	0	NA	0	0	0	NA
AT1G05085		unknown protein; Has 35333 Blast hits to 34131 proteins in 2444 species: Archae - 798; Bacteria - 22429; Metazoa - 974; Fungi - 991; Plants - 531; Viruses - 0; Other Eukaryotes - 9610 (source: NCBI BLink).	0	0	0	0	0	0	NA	0	0	0	NA	0	0	0	NA
AT1G05090		dentin sialophosphoprotein-related	13.02	0.486621	0.280951	12.3033	2.14115	1.23619	1	10.0567	0.560833	0.323797	0.472901	9.91	1.32605	0.765593	0.236555
AT1G05100	MAPKKK18	mitogen-activated protein kinase kinase kinase 18	0.47	0.175214	0.10116	0.563333	0.0832666	0.048074	1	0.576667	0.140119	0.0808977	1	0.51	0.0173205	0.01	1
AT1G05120		Helicase protein with RING/U-box domain	14.9767	1.91087	1.10324	15.6067	0.593492	0.342653	1	13.6467	0.966454	0.557982	1	13.6767	2.04998	1.18356	1
AT1G05135		pseudogene of unknown protein	244.68	21.4903	12.4074	179.563	6.3191	3.64833	0.329589	296.007	51.6148	29.7998	0.670292	189.353	32.5131	18.7714	0.741956
AT1G05136		unknown protein; Has 30201 Blast hits to 17322 proteins in 780 species: Archae - 12; Bacteria - 1396; Metazoa - 17338; Fungi - 3422; Plants - 5037; Viruses - 0; Other Eukaryotes - 2996 (source: NCBI BLink).	0	0	0	0	0	0	NA	0.193333	0.334863	0.193333	1	0	0	0	NA
AT1G05140		Peptidase M50 family protein	77.4333	7.29113	4.20954	69.5833	4.39587	2.53795	0.837516	61.4033	6.26096	3.61477	0.4811	62.39	4.5816	2.64519	0.31869
AT1G05150		Calcium-binding tetratricopeptide family protein	28.8167	0.984344	0.568311	30.2267	0.0152753	0.00881917	1	26.3033	2.49753	1.44195	1	26.6567	1.48561	0.857717	1
AT1G05160	CYP88A3, ATKAO1, KAO1	cytochrome P450, family 88, subfamily A, polypeptide 3	8.25	0.73328	0.42336	7.48333	0.0907377	0.0523874	1	6.9	0.379868	0.219317	1	7.57667	1.15626	0.667566	1
AT1G05170		Galactosyltransferase family protein	11.02	1.66286	0.960052	9.31667	0.939486	0.542412	0.636959	9.84333	0.667108	0.385155	1	8.29333	1.33001	0.767883	0.23758
AT1G05180	AXR1	NAD(P)-binding Rossmann-fold superfamily protein	23.9067	1.14962	0.663735	25.4667	1.14094	0.658719	1	23.9733	2.51699	1.45318	1	25.33	3.47648	2.00715	0.672633
AT1G05190	emb2394	Ribosomal protein L6 family	710.33	15.3591	8.86757	678.68	49.052	28.3202	1	682.593	15.0323	8.6789	1	683.503	57.696	33.3108	1
AT1G05200	ATGLR3.4, GLR3.4, GLUR3	glutamate receptor 3.4	19.2533	1.97001	1.13738	16.8067	1.345	0.776538	0.633972	19.2933	1.44984	0.837065	1	16.23	1.63698	0.94511	0.721069
AT1G05205		unknown protein; Has 44 Blast hits to 44 proteins in 16 species: Archae - 0; Bacteria - 0; Metazoa - 0; Fungi - 0; Plants - 44; Viruses - 0; Other Eukaryotes - 0 (source: NCBI BLink).	22.7733	0.729543	0.421202	20.4467	1.68102	0.970538	1	25.9833	1.18306	0.683041	0.769206	21.1633	1.68761	0.974343	1
AT1G05210		Transmembrane protein 97, predicted	8.06667	0.390043	0.225191	9.34667	0.321921	0.185861	1	10.2233	1.8679	1.07843	0.733068	8.65	0.43	0.248261	0.957537
AT1G05220		Transmembrane protein 97, predicted	2.47	0.780833	0.450814	2.65333	0.607399	0.350682	1	2.15667	0.0321455	0.0185592	1	2.36333	0.56959	0.328853	1
AT1G05230	HDG2	homeodomain GLABROUS 2	11.3033	0.719328	0.415304	12.4633	0.887374	0.512326	1	10.74	0.529434	0.305669	1	13.14	1.98789	1.14771	0.196941
AT1G05240		Peroxidase superfamily protein	39.0133	10.623	6.13317	42.4833	11.8044	6.81525	1	38.37	4.87851	2.81661	1	37.87	3.83214	2.21249	1
AT1G05250		Peroxidase superfamily protein	0.366667	0.635085	0.366667	0.543333	0.941081	0.543333	1	0	0	0	1	0	0	0	0.923166
AT1G05260	RCI3, RCI3A	Peroxidase superfamily protein	38.12	0.542863	0.313422	46.6367	0.766312	0.44243	0.164868	37.4867	2.02253	1.16771	1	37.3433	2.05537	1.18667	1
AT1G05270		TraB family protein	29.97	2.48357	1.43389	32.3767	2.90242	1.67571	1	29.4267	0.881608	0.508997	1	31.6367	3.90075	2.2521	0.81025
AT1G05280		Protein of unknown function (DUF604)	1.05333	0.168028	0.0970109	1.16	0.321403	0.185562	1	1.08667	0.265016	0.153007	1	0.796667	0.178979	0.103333	0.995412
AT1G05290		CCT motif family protein	0	0	0	0	0	0	NA	0.02	0.034641	0.02	1	0	0	0	NA
AT1G05291		Protein of unknown function (DUF1218)	0	0	0	0	0	0	NA	0	0	0	NA	0	0	0	NA
AT1G05300	ZIP5	zinc transporter 5 precursor	6.57	1.15776	0.668431	9.27	0.314802	0.181751	0.115154	6.93333	1.27131	0.733992	1	8.33333	0.520032	0.300241	0.148824
AT1G05310		Pectin lyase-like superfamily protein	5.69667	0.555368	0.320642	5.36	1.70696	0.985512	1	5.77667	0.653631	0.377374	1	4.13	0.259422	0.149778	0.743806
AT1G05320		FUNCTIONS IN: molecular_function unknown; INVOLVED IN: biological_process unknown; LOCATED IN: cellular_component unknown; EXPRESSED IN: fruit, egg cell; CONTAINS InterPro DOMAIN/s: Prefoldin (InterPro:IPR009053); BEST Arabidopsis thaliana protein match is: unknown protein (TAIR:AT2G32240.1); Has 267650 Blast hits to 119772 proteins in 3899 species: Archae - 3706; Bacteria - 62589; Metazoa - 1065…	26.13	2.18351	1.26065	25.9433	0.749689	0.432833	1	20.4767	2.01148	1.16133	0.451968	26.2	2.17791	1.25742	0.866494
AT1G05330		unknown protein; Has 6 Blast hits to 6 proteins in 2 species: Archae - 0; Bacteria - 0; Metazoa - 0; Fungi - 0; Plants - 6; Viruses - 0; Other Eukaryotes - 0 (source: NCBI BLink).	0.303333	0.0750555	0.0433333	0.143333	0.126623	0.0731057	1	0.0533333	0.092376	0.0533333	1	0.213333	0.251064	0.144952	1
AT1G05340		unknown protein; FUNCTIONS IN: molecular_function unknown; INVOLVED IN: biological_process unknown; LOCATED IN: chloroplast; EXPRESSED IN: 14 plant structures; EXPRESSED DURING: 7 growth stages; BEST Arabidopsis thaliana protein match is: unknown protein (TAIR:AT2G32210.1); Has 189 Blast hits to 189 proteins in 27 species: Archae - 0; Bacteria - 0; Metazoa - 0; Fungi - 21; Plants - 168; Viruses -…	18.92	2.48387	1.43406	22.37	3.01045	1.73808	0.954219	17.6	5.25011	3.03115	1	22.7167	3.01115	1.73849	0.486299
AT1G05350		NAD(P)-binding Rossmann-fold superfamily protein	23.3467	0.335609	0.193764	24.1333	0.71905	0.415144	1	21.79	0.649692	0.3751	1	22.05	2.60904	1.50633	1
AT1G05360		BEST Arabidopsis thaliana protein match is: SNARE associated Golgi protein family (TAIR:AT4G14950.1); Has 332 Blast hits to 326 proteins in 115 species: Archae - 0; Bacteria - 11; Metazoa - 174; Fungi - 0; Plants - 74; Viruses - 0; Other Eukaryotes - 73 (source: NCBI BLink).	12.74	0.173205	0.1	12.3667	0.72473	0.418423	1	11.0467	0.462853	0.267229	1	11.3533	1.89231	1.09253	1
AT1G05370		Sec14p-like phosphatidylinositol transfer family protein	1.92667	0.231157	0.133458	1.98667	0.318957	0.18415	1	2.08	0.372424	0.215019	1	2.07333	0.310859	0.179475	1
AT1G05380		Acyl-CoA N-acyltransferase with RING/FYVE/PHD-type zinc finger protein	20.9133	1.43075	0.826041	21.3833	0.228108	0.131698	1	18.25	1.50489	0.86885	1	19.2733	1.54481	0.891896	1
AT1G05385	LPA19, Psb27-H1	photosystem II 11 kDa protein-related	49.06	3.50137	2.02152	37.79	5.3395	3.08276	0.0373819	46.43	1.60477	0.926517	1	43.15	5.48995	3.16963	0.964375
AT1G05390		pre-tRNA	0	0	0	0	0	0	NA	0	0	0	NA	0	0	0	NA
AT1G05400		unknown protein; BEST Arabidopsis thaliana protein match is: unknown protein (TAIR:AT1G06810.1); Has 31 Blast hits to 31 proteins in 2 species: Archae - 0; Bacteria - 0; Metazoa - 0; Fungi - 0; Plants - 31; Viruses - 0; Other Eukaryotes - 0 (source: NCBI BLink).	1.28	0.484458	0.279702	0.943333	0.211266	0.121974	1	1.41667	0.335012	0.19342	1	1.00333	0.387341	0.223632	1
AT1G05410		Protein of unknown function (DUF1423)	12.2333	0.448367	0.258865	12.2167	0.565361	0.326411	1	11.3333	0.510523	0.29475	1	11.2367	2.61405	1.50922	1
AT1G05420	ATOFP12, OFP12	ovate family protein 12	0.48	0.266271	0.153731	0.346667	0.220076	0.127061	1	0.676667	0.540494	0.312054	1	0.356667	0.351046	0.202677	1
AT1G05430		unknown protein; Has 31 Blast hits to 31 proteins in 9 species: Archae - 0; Bacteria - 0; Metazoa - 0; Fungi - 0; Plants - 31; Viruses - 0; Other Eukaryotes - 0 (source: NCBI BLink).	36.88	1.74078	1.00504	35.5767	1.65549	0.955795	1	35.0133	1.92022	1.10864	1	35.9833	4.09771	2.36581	1
AT1G05440		C-8 sterol isomerases	3.74	0.1253	0.0723418	3.22333	0.310859	0.179475	1	2.93333	0.23094	0.133333	1	2.68667	0.436845	0.252212	0.632479
AT1G05450		Bifunctional inhibitor/lipid-transfer protein/seed storage 2S albumin superfamily protein	0.796667	0.259294	0.149703	0.43	0.236432	0.136504	1	0.763333	0.315331	0.182056	1	0.623333	0.307463	0.177514	1
AT1G05460	SDE3	P-loop containing nucleoside triphosphate hydrolases superfamily protein	7.57333	0.419563	0.242235	7.94333	0.592818	0.342264	1	7.26667	0.680392	0.392825	1	7.05	0.576628	0.332916	1
AT1G05470	CVP2	DNAse I-like superfamily protein	10.65	0.452106	0.261024	10.8867	0.958245	0.553243	1	9.25667	1.95065	1.12621	1	9.05333	0.597857	0.345173	0.941384
AT1G05490	chr31	chromatin remodeling 31	0.44	0.08544	0.0493288	0.44	0.0818535	0.0472582	1	0.353333	0.0802081	0.0463081	1	0.423333	0.0351188	0.0202759	1
AT1G05500	SYTE, ATSYTE, NTMC2TYPE2.1, NTMC2T2.1, SYT5	Calcium-dependent lipid-binding (CaLB domain) family protein	36.3767	3.1855	1.83915	36.9233	1.4609	0.843452	1	32.45	0.655973	0.378726	1	32.5033	4.3858	2.53214	1
AT1G05510		Protein of unknown function (DUF1264)	0.07	0.0608276	0.0351188	0.12	0.052915	0.0305505	1	0.116667	0.110604	0.0638575	1	0.133333	0.061101	0.0352767	1
AT1G05520		Sec23/Sec24 protein transport family protein	20.5967	1.43075	0.826041	21.54	1.05788	0.610765	1	22.2567	0.318957	0.18415	0.763301	20.6767	1.72257	0.994524	0.979359
AT1G05530	UGT75B2, UGT2	UDP-glucosyl transferase 75B2	1.37	0.588133	0.339559	1.15333	0.25697	0.148361	1	1.60667	0.132035	0.0762306	1	1.07	0.244336	0.141067	0.915381
AT1G05540		Protein of unknown function (DUF295)	4.33667	0.856524	0.494514	3.14	0.763741	0.440946	0.477052	4.49333	1.09226	0.630617	1	4.29	0.413884	0.238956	1
AT1G05550		Protein of unknown function (DUF295)	0.0966667	0.0493288	0.02848	0.0766667	0.0665833	0.0384419	1	0.0833333	0.104083	0.0600925	1	0.106667	0.106927	0.0617342	1
AT1G05560	UGT1, UGT75B1	UDP-glucosyltransferase 75B1	51.7767	4.89066	2.82362	51.2233	2.85883	1.65055	1	51.9067	2.47528	1.42911	0.951634	48.2233	8.52853	4.92395	1
AT1G05562		Potential natural antisense gene, locus overlaps with AT1G05560	20.5067	0.162891	0.0940449	14.5767	4.78932	2.76512	0.834891	7.41	4.26888	2.46464	0.0421157	9.54333	3.24919	1.87592	0.114706
AT1G05570	CALS1, GSL06, ATGSL6, ATGSL06, GSL6	callose synthase 1	25.2133	2.00143	1.15553	25.2333	1.0514	0.607024	1	22.1833	0.881155	0.508735	1	23.5567	2.78576	1.60836	1
AT1G05575		unknown protein; FUNCTIONS IN: molecular_function unknown; INVOLVED IN: anaerobic respiration; LOCATED IN: endomembrane system; EXPRESSED IN: 17 plant structures; EXPRESSED DURING: 9 growth stages; BEST Arabidopsis thaliana protein match is: unknown protein (TAIR:AT2G31945.1); Has 63 Blast hits to 63 proteins in 10 species: Archae - 0; Bacteria - 0; Metazoa - 0; Fungi - 0; Plants - 63; Viruses - …	23.63	10.1068	5.83515	20.08	4.51186	2.60492	1	31.6833	16.7478	9.66934	1	28.68	14.542	8.39583	1
AT1G05577		Domain of unknown function (DUF966)	0.326667	0.141892	0.0819214	0.326667	0.177858	0.102686	1	0.316667	0.12897	0.074461	1	0.443333	0.0404145	0.0233333	1
AT1G05580	ATCHX23, CHX23	cation/H+ exchanger 23	0	0	0	0	0	0	NA	0	0	0	NA	0	0	0	NA
AT1G05590	HEXO2, ATHEX3	beta-hexosaminidase 2	10.57	0.744849	0.430039	10.6767	0.901628	0.520555	1	10.1333	0.384231	0.221836	1	9.4	0.484458	0.279702	1
AT1G05600		Tetratricopeptide repeat (TPR)-like superfamily protein	9.36	0.42	0.242487	8.67333	0.455668	0.26308	1	7.00333	0.702163	0.405394	0.726891	8.84333	1.35375	0.781587	1
AT1G05610	APS2	ADP-glucose pyrophosphorylase small subunit 2	0.846667	0.219621	0.126798	0.746667	0.304357	0.175721	1	0.91	0.329242	0.190088	1	0.496667	0.0585947	0.0338296	0.878663
AT1G05615		Domain of unknown function (DUF313)	0	0	0	0	0	0	NA	0	0	0	NA	0	0	0	NA
AT1G05620	URH2	uridine-ribohydrolase 2	26.2033	0.992891	0.573246	39.0567	3.50681	2.02466	6.46942e-05	25.39	1.96031	1.13178	1	32.57	2.81075	1.62279	0.00665914
AT1G05630	AT5PTASE13, 5PTASE13	Endonuclease/exonuclease/phosphatase family protein	6.73667	0.282194	0.162925	6.25667	0.247049	0.142634	1	6.30667	0.457967	0.264407	1	6.37667	0.810021	0.467666	1
AT1G05640		Ankyrin repeat family protein	2.77333	0.753016	0.434754	3.23	0.396863	0.229129	0.991328	2.61667	0.428525	0.247409	1	2.66	0.072111	0.0416333	1
AT1G05650		Pectin lyase-like superfamily protein	1.6	0.13	0.0750555	1.9	0.18735	0.108167	1	1.71667	0.280416	0.161898	1	1.13667	0.148436	0.0856997	0.957666
AT1G05660		Pectin lyase-like superfamily protein	4.48	0.90945	0.525071	4.68667	0.26839	0.154955	1	5.13	0.0556776	0.0321455	0.888014	3.74667	0.570731	0.329511	1
AT1G05670		Pentatricopeptide repeat (PPR-like) superfamily protein	3.96	0.343948	0.198578	4.09	0.331512	0.191398	1	3.29	0.425323	0.245561	1	3.96333	0.155671	0.0898765	1
AT1G05675		UDP-Glycosyltransferase superfamily protein	7.43333	9.67457	5.58561	7.57667	1.32508	0.765034	1	12.9933	13.7778	7.95459	1	21.5767	12.4731	7.20135	0.704965
AT1G05680	UGT74E2	Uridine diphosphate glycosyltransferase 74E2	8.93667	1.87228	1.08096	9.47667	1.45775	0.841632	1	6.36	1.23122	0.710845	0.610698	6.21333	0.378726	0.218658	0.46161
AT1G05690	BT3	BTB and TAZ domain protein 3	5.83333	1.43681	0.829545	4.50667	0.56748	0.327635	0.904968	5.88667	1.3949	0.805343	1	4.48667	0.236291	0.136423	0.933749
AT1G05700		Leucine-rich repeat transmembrane protein kinase protein	4.07	0.334515	0.193132	3.34333	0.0702377	0.0405518	0.835686	3.31667	0.556088	0.321057	1	3.39	0.651383	0.376076	0.97375
AT1G05710		basic helix-loop-helix (bHLH) DNA-binding superfamily protein	22.22	3.82389	2.20772	19.6067	1.81817	1.04972	1	17.0933	2.37203	1.36949	0.973221	18.79	1.91823	1.10749	1
AT1G05720		selenoprotein family protein	28.7333	3.87766	2.23877	29.78	2.07357	1.19718	1	32.9067	4.33908	2.50517	0.85298	29.8167	5.75115	3.32043	0.988703
AT1G05730		Eukaryotic protein of unknown function (DUF842)	1.80667	0.555368	0.320642	1.92333	0.070946	0.0409607	1	1.23	0.175214	0.10116	0.933895	1.73	0.307896	0.177764	1
AT1G05740		Eukaryotic protein of unknown function (DUF842)	0	0	0	0	0	0	NA	0	0	0	NA	0.05	0.0866025	0.05	1
AT1G05750	PDE247, CLB19	Tetratricopeptide repeat (TPR)-like superfamily protein	2.20333	0.164418	0.0949269	2.99667	0.426185	0.246058	0.442774	2.37333	0.135031	0.0779601	1	1.88667	0.295014	0.170326	1
AT1G05760	RTM1	Mannose-binding lectin superfamily protein	6.14333	0.343123	0.198102	7.04	1.34878	0.778717	1	6.28333	2.25019	1.29915	1	5.7	1.73865	1.00381	1
AT1G05770		Mannose-binding lectin superfamily protein	1.92333	0.49339	0.284859	1.95333	0.462313	0.266917	1	1.88667	0.551029	0.318137	1	1.66333	0.48645	0.280852	1
AT1G05780		Vacuolar ATPase assembly integral membrane protein VMA21-like domain	12.3933	1.12349	0.648648	13.8533	1.60126	0.924488	1	12.6767	2.00764	1.15911	1	12.5233	2.01003	1.16049	1
AT1G05785		Got1/Sft2-like vescicle transport protein family	14.6867	2.1137	1.22035	13.8133	2.92185	1.68693	1	13.2567	1.16663	0.673556	1	12.8533	2.5552	1.47524	1
AT1G05790		lipase class 3 family protein	13.9133	0.655769	0.378609	13.9067	0.815618	0.470897	1	12.8733	0.711641	0.410866	1	12.57	1.64174	0.947857	1
AT1G05800	DGL	alpha/beta-Hydrolases superfamily protein	0.0233333	0.0404145	0.0233333	0.0166667	0.0288675	0.0166667	1	0	0	0	1	0	0	0	1
AT1G05805		basic helix-loop-helix (bHLH) DNA-binding superfamily protein	22.35	1.54029	0.889288	24.6333	3.56002	2.05538	1	20.9167	1.97885	1.14249	1	21.6633	2.82613	1.63167	1
AT1G05810	ARA, ARA-1, ATRAB11D, ATRABA5E, RABA5E	RAB GTPase homolog A5E	16.79	1.50343	0.868005	19.1267	1.69521	0.978729	1	15.5733	2.18404	1.26096	1	17.84	3.30791	1.90983	0.936704
AT1G05820	SPPL5, ATSPPL5	SIGNAL PEPTIDE PEPTIDASE-LIKE 5	2.52333	0.371663	0.21458	2.44667	0.173877	0.100388	1	2.25333	0.251064	0.144952	1	2.46667	0.292632	0.168951	1
AT1G05830	ATX2, SDG30	trithorax-like protein 2	17.91	1.15754	0.668306	18.26	1.01533	0.586202	1	15.8167	0.909963	0.525368	1	16.5433	2.40211	1.38686	1
AT1G05835		PHD finger protein	13.5833	1.81131	1.04576	17.65	2.92005	1.68589	0.560758	14.34	1.02367	0.591016	1	14.4633	3.42195	1.97566	0.938699
AT1G05840		Eukaryotic aspartyl protease family protein	22.6367	0.601692	0.347387	25.07	0.400375	0.231157	0.976719	21.4867	2.11202	1.21938	1	23.6467	3.3742	1.9481	0.776385
AT1G05850	POM1, ERH2, ELP1, CTL1, ELP, HOT2, ATCTL1	Chitinase family protein	246.233	7.98217	4.60851	255.667	12.7368	7.35358	1	275.843	22.3163	12.8843	0.251336	222.463	24.7543	14.2919	1
AT1G05860		unknown protein; FUNCTIONS IN: molecular_function unknown; INVOLVED IN: biological_process unknown; LOCATED IN: chloroplast; EXPRESSED IN: 20 plant structures; EXPRESSED DURING: 11 growth stages; BEST Arabidopsis thaliana protein match is: unknown protein (TAIR:AT2G31600.1); Has 101 Blast hits to 100 proteins in 32 species: Archae - 0; Bacteria - 0; Metazoa - 28; Fungi - 2; Plants - 66; Viruses -…	11.52	1.65928	0.957984	11.3133	1.50004	0.866051	1	10.82	0.363731	0.21	1	10.0467	0.47184	0.272417	1
AT1G05870		Protein of unknown function (DUF1685)	36.5333	3.29597	1.90293	33.2567	2.89614	1.67209	1	38.41	5.21691	3.01198	0.903534	30.7567	2.12241	1.22538	0.695339
AT1G05880	ATARI12, ARI12	RING/U-box superfamily protein	0.0933333	0.0814453	0.0470225	0.0833333	0.0208167	0.0120185	1	0.123333	0.0550757	0.031798	1	0.0733333	0.0251661	0.0145297	1
AT1G05890	ARI5, ATARI5	RING/U-box superfamily protein	34.7167	2.74781	1.58645	37.5167	2.02298	1.16797	1	35.3633	2.06633	1.193	1	34.4233	3.90705	2.25574	1
AT1G05894		unknown protein; LOCATED IN: chloroplast; BEST Arabidopsis thaliana protein match is: unknown protein (TAIR:AT2G31480.1); Has 35333 Blast hits to 34131 proteins in 2444 species: Archae - 798; Bacteria - 22429; Metazoa - 974; Fungi - 991; Plants - 531; Viruses - 0; Other Eukaryotes - 9610 (source: NCBI BLink).	0.446667	0.136137	0.0785988	0.326667	0.046188	0.0266667	1	0.353333	0.011547	0.00666667	1	0.24	0.0264575	0.0152753	0.950158
AT1G05900	ATNTH2, NTH2	endonuclease III 2	16.3633	1.49018	0.860355	15.6567	0.624286	0.360432	1	16.93	1.26	0.727461	1	15.6333	2.61582	1.51025	1
AT1G05910		cell division cycle protein 48-related / CDC48-related	9.97	0.811665	0.468615	9.41667	0.540494	0.312054	1	10.49	0.60025	0.346554	0.816463	8.84	0.180831	0.104403	1
AT1G05920		Domain of unknown function (DUF313)	0	0	0	0	0	0	NA	0	0	0	NA	0	0	0	NA
AT1G05925		unknown protein; LOCATED IN: endomembrane system; Has 30201 Blast hits to 17322 proteins in 780 species: Archae - 12; Bacteria - 1396; Metazoa - 17338; Fungi - 3422; Plants - 5037; Viruses - 0; Other Eukaryotes - 2996 (source: NCBI BLink).	0	0	0	0	0	0	NA	0	0	0	NA	0	0	0	NA
AT1G05930		Domain of unknown function (DUF313)	0	0	0	0	0	0	NA	0	0	0	NA	0	0	0	NA
AT1G05940	CAT9	cationic amino acid transporter 9	14.2633	0.976542	0.563807	15.6733	1.44794	0.835969	1	16.0333	1.11402	0.643178	0.663249	14.2667	1.9951	1.15187	0.993276
AT1G05950		unknown protein; Has 50 Blast hits to 45 proteins in 14 species: Archae - 5; Bacteria - 0; Metazoa - 4; Fungi - 0; Plants - 34; Viruses - 0; Other Eukaryotes - 7 (source: NCBI BLink).	5.59667	0.270062	0.15592	4.78667	0.434665	0.250954	0.965822	5.25333	0.772161	0.445808	1	5.72333	0.754343	0.43552	1
AT1G05960		ARM repeat superfamily protein	25.1867	0.265769	0.153442	27.3367	1.31306	0.758097	1	23.48	2.12502	1.22688	1	25.0233	3.15665	1.82249	0.987474
AT1G05970		RNA-binding (RRM/RBD/RNP motifs) family protein	13.2467	1.71803	0.991906	14.6633	1.32266	0.763639	1	13.4333	1.45139	0.83796	1	14.5067	1.69542	0.978849	0.810006
AT1G05980		pre-tRNA	0	0	0	0	0	0	NA	0	0	0	NA	0	0	0	NA
AT1G05990	RHS1	EF hand calcium-binding protein family	1.4	0.832106	0.480416	1.13	0.71861	0.41489	1	1.02	0.629841	0.363639	1	1.59333	0.384361	0.221911	1
AT1G06000		UDP-Glycosyltransferase superfamily protein	26.8967	3.81336	2.20165	26.9833	1.26508	0.730396	1	30.7967	2.69726	1.55727	0.450837	26.7733	1.42283	0.821469	1
AT1G06002		Potential natural antisense gene, locus overlaps with AT1G06000	6.31333	6.38243	3.6849	5.60667	1.06453	0.614609	1	5.63	4.58298	2.64598	1	2.83	1.77502	1.02481	1
AT1G06010		unknown protein; Has 25 Blast hits to 25 proteins in 9 species: Archae - 0; Bacteria - 0; Metazoa - 0; Fungi - 0; Plants - 25; Viruses - 0; Other Eukaryotes - 0 (source: NCBI BLink).	18.0733	1.5827	0.913771	18.3567	1.3571	0.783525	1	17.4933	1.13778	0.656895	1	16.6367	2.7159	1.56803	1
AT1G06020		pfkB-like carbohydrate kinase family protein	0.253333	0.092376	0.0533333	0.336667	0.0416333	0.024037	1	0.183333	0.085049	0.0491031	1	0.243333	0.11547	0.0666667	1
AT1G06030		pfkB-like carbohydrate kinase family protein	0.21	0.0793725	0.0458258	0.303333	0.145717	0.0841295	1	0.1	0.0916515	0.052915	1	0.153333	0.160416	0.0926163	1
AT1G06040	STO	B-box zinc finger family protein	120.22	4.37284	2.52466	100.11	11.8823	6.86026	0.171845	120.653	4.50229	2.5994	1	80.0333	4.27591	2.4687	1.87041e-05
AT1G06050		Protein of unknown function (DUF1336)	6.73333	0.331713	0.191514	6.4	0.39128	0.225906	1	5.71333	0.625806	0.361309	1	6.52667	0.67159	0.387743	1
AT1G06060		LisH and RanBPM domains containing protein	24.0433	1.51302	0.873543	21.6833	1.1408	0.658643	1	22.2633	2.35895	1.36194	1	21.3233	2.25003	1.29906	1
AT1G06070		Basic-leucine zipper (bZIP) transcription factor family protein	14.1533	1.09865	0.634306	14.77	0.410366	0.236925	1	11.8467	1.79224	1.03475	1	12.12	1.4904	0.860484	0.977766
AT1G06080	ADS1	delta 9 desaturase 1	8.90667	1.43932	0.83099	6.66333	0.145717	0.0841295	0.226234	7.70333	1.19102	0.687637	1	5.15	0.632139	0.364966	0.00190495
AT1G06090		Fatty acid desaturase family protein	14.9933	1.44036	0.831592	15.3867	1.79617	1.03702	1	17.3733	2.61305	1.50865	0.897826	14.0267	1.86701	1.07792	1
AT1G06100		Fatty acid desaturase family protein	2.71667	0.528141	0.304923	3.68667	0.803638	0.46398	0.776124	2.59	0.887299	0.512282	1	2.86	0.687677	0.397031	1
AT1G06110	SKIP16	SKP1/ASK-interacting protein 16	27.9133	2.68924	1.55264	28.3033	1.88802	1.09005	1	28.71	3.7292	2.15305	1	25.2533	1.86947	1.07934	1
AT1G06120		Fatty acid desaturase family protein	4.04	1.06438	0.614519	3.95333	0.987235	0.569981	1	3.85333	0.508068	0.293333	1	2.9	0.0655744	0.0378594	0.901759
AT1G06130	GLX2-4	glyoxalase 2-4	19.8167	0.93297	0.538651	20.73	1.06508	0.614925	1	20.4333	2.03807	1.17668	1	18.6867	2.63851	1.52334	1
AT1G06135		unknown protein; FUNCTIONS IN: molecular_function unknown; INVOLVED IN: biological_process unknown; LOCATED IN: endomembrane system; BEST Arabidopsis thaliana protein match is: unknown protein (TAIR:AT2G31345.1); Has 35333 Blast hits to 34131 proteins in 2444 species: Archae - 798; Bacteria - 22429; Metazoa - 974; Fungi - 991; Plants - 531; Viruses - 0; Other Eukaryotes - 9610 (source: NCBI BLink…	0	0	0	0	0	0	NA	0.136667	0.236714	0.136667	1	0.143333	0.248261	0.143333	1
AT1G06137		unknown protein; FUNCTIONS IN: molecular_function unknown; INVOLVED IN: biological_process unknown; LOCATED IN: endomembrane system; BEST Arabidopsis thaliana protein match is: unknown protein (TAIR:AT1G06135.1); Has 30201 Blast hits to 17322 proteins in 780 species: Archae - 12; Bacteria - 1396; Metazoa - 17338; Fungi - 3422; Plants - 5037; Viruses - 0; Other Eukaryotes - 2996 (source: NCBI BLin…	0	0	0	0	0	0	NA	0.12	0.207846	0.12	1	0.15	0.259808	0.15	1
AT1G06140		Pentatricopeptide repeat (PPR) superfamily protein	1.57	0.06245	0.0360555	1.4	0.393573	0.22723	1	1.32333	0.092376	0.0533333	1	1.28667	0.0472582	0.0272845	1
AT1G06148		Unknown gene	1.28	0.337787	0.195021	1.03667	0.0907377	0.0523874	1	0.756667	0.321299	0.185502	0.969629	0.94	0.36756	0.212211	1
AT1G06149	CPuORF8	conserved peptide upstream open reading frame 8	9.31667	0.611746	0.353192	7.74	0.424617	0.245153	0.411565	8.46	0.498698	0.287924	1	7.39333	0.312623	0.180493	0.476879
AT1G06150	EMB1444	basic helix-loop-helix (bHLH) DNA-binding superfamily protein	11.2767	1.02549	0.592068	10.16	0.788226	0.455082	1	10.2567	0.616468	0.355918	1	9.46	0.127671	0.0737111	0.933005
AT1G06160	ORA59	octadecanoid-responsive Arabidopsis AP2/ERF 59	5.76	0.733212	0.42332	2.22667	0.866333	0.500178	0.00734468	7.34667	2.29472	1.32486	0.874691	6.42333	0.613297	0.354087	1
AT1G06170		basic helix-loop-helix (bHLH) DNA-binding superfamily protein	0.26	0.147986	0.08544	0.2	0.121655	0.0702377	1	0.29	0.0173205	0.01	1	0.186667	0.0550757	0.031798	1
AT1G06180	ATMYB13, ATMYBLFGN, MYB13	myb domain protein 13	17.4933	3.83049	2.21153	13.9167	1.1656	0.672962	0.296888	16.0233	0.262742	0.151694	1	12.7433	0.38527	0.222436	0.159017
AT1G06190		Rho termination factor	61.0067	1.85584	1.07147	61.69	2.24515	1.29624	1	57.9133	4.30131	2.48336	1	65.19	5.07863	2.93215	0.394823
AT1G06200		Peptidase S24/S26A/S26B/S26C family protein	53.39	1.33989	0.773585	54.03	2.03698	1.17605	1	52.4533	4.91535	2.83788	1	50.29	5.71217	3.29792	1
AT1G06210		ENTH/VHS/GAT family protein	32.8033	3.01981	1.74349	33.29	1.95952	1.13133	1	28.77	1.86301	1.07561	1	26.8667	1.63775	0.945557	0.701755
AT1G06220	MEE5, CLO, GFA1	Ribosomal protein S5/Elongation factor G/III/V family protein	30.52	0.880965	0.508626	30.7467	0.483356	0.279066	1	30.0133	1.48648	0.858222	1	28.7667	2.45718	1.41865	1
AT1G06225	CLE3	CLAVATA3/ESR-RELATED 3	0	0	0	0	0	0	NA	0	0	0	NA	0	0	0	NA
AT1G06230	GTE4	global transcription factor group E4	34.8767	1.40863	0.813272	36	1.73035	0.999016	1	29.71	1.97069	1.13778	1	32.8733	2.26295	1.30651	1
AT1G06240		Protein of unknown function DUF455	10.4967	1.13377	0.654582	9.21333	0.6124	0.353569	0.983125	11.44	0.32	0.184752	0.951634	10.1433	0.482632	0.278648	1
AT1G06250		alpha/beta-Hydrolases superfamily protein	1.29333	0.188237	0.108679	1.06667	0.367469	0.212158	1	1.05	0.217945	0.125831	1	1.53333	0.398037	0.229807	0.940922
AT1G06260		Cysteine proteinases superfamily protein	1.3	0.307896	0.177764	0.496667	0.470567	0.271682	0.216237	0.886667	0.299555	0.172948	1	0.626667	0.40501	0.233833	0.666997
AT1G06265		other RNA	2.22667	0.488808	0.282213	3.25	0.536749	0.309892	0.577644	1.37	0.101489	0.0585947	0.207645	2.32667	0.20306	0.117237	1
AT1G06270		Pentatricopeptide repeat (PPR) superfamily protein	2.98333	0.352467	0.203497	2.65	0.345977	0.19975	1	2.77	0.268514	0.155027	1	2.49667	0.60136	0.347195	1
AT1G06280	LBD2	LOB domain-containing protein 2	0	0	0	0	0	0	NA	0	0	0	NA	0	0	0	NA
AT1G06290	ACX3, ATACX3	acyl-CoA oxidase 3	51.74	1.04532	0.603517	52.6133	0.939805	0.542597	1	49.71	1.18503	0.684178	1	48.96	4.94118	2.85279	1
AT1G06310	ACX6	acyl-CoA oxidase 6	0.776667	0.0602771	0.034801	0.693333	0.188237	0.108679	1	0.6	0.138564	0.08	1	0.523333	0.0568624	0.0328295	0.904216
AT1G06320		unknown protein; Has 24 Blast hits to 24 proteins in 10 species: Archae - 0; Bacteria - 2; Metazoa - 0; Fungi - 0; Plants - 20; Viruses - 0; Other Eukaryotes - 2 (source: NCBI BLink).	0.626667	0.346458	0.200028	0.633333	0.258908	0.149481	1	0.623333	0.221209	0.127715	1	0.566667	0.159478	0.0920748	1
AT1G06330		Heavy metal transport/detoxification superfamily protein	1.24	0.497896	0.28746	0.753333	0.523195	0.302067	1	0.76	0.196723	0.113578	1	0.34	0.08544	0.0493288	0.376157
AT1G06340		Plant Tudor-like protein	0.0566667	0.051316	0.0296273	0.156667	0.137961	0.079652	1	0.113333	0.133167	0.0768838	1	0.146667	0.254034	0.146667	1
AT1G06350		Fatty acid desaturase family protein	1.68333	0.151767	0.0876229	1.58333	0.400042	0.230964	1	2.05333	0.489524	0.282627	1	1.50667	0.251064	0.144952	1
AT1G06360		Fatty acid desaturase family protein	35.1867	1.90726	1.10116	33.91	3.28384	1.89593	1	36.0533	2.07755	1.19948	0.995859	33.4433	3.77002	2.17662	1
AT1G06370		pseudogene, similar to putative glycolipid alpha-mannosyltransferase, blastp match of 41% identity and 9.6e-10 P-value to GP	3.14667	0.440946	0.25458	3.97667	0.388501	0.224301	0.971539	2.88333	0.800333	0.462073	1	3.83667	0.697591	0.402754	0.695678
AT1G06380		Ribosomal protein L1p/L10e family	10.7167	2.27192	1.3117	10.1567	1.4174	0.818338	1	10.74	0.570351	0.329292	1	9.34667	1.54824	0.893874	1
AT1G06390	GSK1, ATGSK1, ATSK22, SK22, BIL2, ATSK2-3	GSK3/SHAGGY-like protein kinase 1	49.6267	1.375	0.793858	53.5	3.87431	2.23684	0.979958	50.43	4.19908	2.42434	1	51.44	5.88048	3.3951	0.645636
AT1G06400	ARA2, ATRABA1A, ATRAB11E, ARA-2	Ras-related small GTP-binding family protein	82.6167	0.856874	0.494717	88.27	3.20935	1.85292	1	75.0567	5.09102	2.9393	1	80.1633	9.6029	5.54424	1
AT1G06410	ATTPS7, TPS7, ATTPSA	trehalose-phosphatase/synthase 7	109.28	6.27383	3.6222	115.287	0.748955	0.432409	1	98.08	2.10431	1.21492	1	97.64	9.91207	5.72274	1
AT1G06420		unknown protein; Has 1017 Blast hits to 654 proteins in 124 species: Archae - 0; Bacteria - 39; Metazoa - 232; Fungi - 69; Plants - 40; Viruses - 0; Other Eukaryotes - 637 (source: NCBI BLink).	3.58	0.875386	0.505404	3.17	0.379868	0.219317	1	3.28333	0.340196	0.196412	1	3.05	0.576108	0.332616	1
AT1G06430	FTSH8	FTSH protease 8	89.9367	3.23253	1.8663	89.5233	1.17798	0.680106	1	94.13	6.54764	3.78028	0.696883	88.9133	14.3023	8.25745	1
AT1G06440		Ubiquitin carboxyl-terminal hydrolase family protein	1.75667	0.285015	0.164553	1.77667	0.510523	0.29475	1	2.01667	0.306159	0.176761	1	1.89333	0.174738	0.100885	0.997936
AT1G06450		Polynucleotidyl transferase, ribonuclease H-like superfamily protein	3.22667	0.145717	0.0841295	2.86	0.378021	0.218251	1	3.25	0.350286	0.202237	1	2.83	0.193132	0.111505	1
AT1G06460	ACD32.1, ACD31.2	alpha-crystallin domain 32.1	71.8933	7.54458	4.35586	73.3267	4.37246	2.52444	1	66.7467	2.54865	1.47147	1	48.0533	4.18624	2.41693	4.72014e-05
AT1G06470		Nucleotide/sugar transporter family protein	18.3633	1.01692	0.587121	18.8367	1.48843	0.859347	1	17.1133	0.972745	0.561615	1	16.1333	0.567127	0.327431	0.985757
AT1G06475		unknown protein; Has 35333 Blast hits to 34131 proteins in 2444 species: Archae - 798; Bacteria - 22429; Metazoa - 974; Fungi - 991; Plants - 531; Viruses - 0; Other Eukaryotes - 9610 (source: NCBI BLink).	2.75333	0.765593	0.442016	3.54	1.09672	0.633193	1	2.91667	0.241937	0.139682	1	3.91	0.455741	0.263122	0.684443
AT1G06480		pre-tRNA	0	0	0	0	0	0	NA	0	0	0	NA	0	0	0	NA
AT1G06490	ATGSL07, gsl07, atgsl7, GSL7	glucan synthase-like 7	1.88667	0.198578	0.114649	2.07	0.144222	0.0832666	1	1.73667	0.350761	0.202512	1	1.76333	0.0152753	0.00881917	1
AT1G06500		unknown protein; Has 25 Blast hits to 25 proteins in 10 species: Archae - 0; Bacteria - 0; Metazoa - 0; Fungi - 0; Plants - 25; Viruses - 0; Other Eukaryotes - 0 (source: NCBI BLink).	18.82	0.83863	0.484183	19.2267	2.88739	1.66704	1	18.8033	2.44504	1.41165	1	18.7033	1.79559	1.03668	1
AT1G06510		unknown protein; FUNCTIONS IN: molecular_function unknown; INVOLVED IN: biological_process unknown; LOCATED IN: chloroplast; EXPRESSED IN: 21 plant structures; EXPRESSED DURING: 13 growth stages; Has 376 Blast hits to 369 proteins in 152 species: Archae - 5; Bacteria - 113; Metazoa - 105; Fungi - 46; Plants - 27; Viruses - 2; Other Eukaryotes - 78 (source: NCBI BLink).	23.5267	1.10753	0.639436	22.21	4.27898	2.47047	1	22.1767	2.13987	1.23545	1	23.42	1.26539	0.730571	0.987431
AT1G06515		Protein of unknown function (DUF3317)	43.4667	2.78823	1.60979	40.98	5.3395	3.08276	1	35.1233	1.52507	0.880499	0.815791	37.6	4.61507	2.66451	0.975874
AT1G06520	ATGPAT1, GPAT1	glycerol-3-phosphate acyltransferase 1	1.59333	0.37072	0.214035	2.04	0.266646	0.153948	1	1.71	0.19	0.109697	1	1.48	0.408412	0.235797	1
AT1G06530		Tropomyosin-related	63.4367	6.3619	3.67304	64.1367	3.6957	2.13372	1	66.24	4.84018	2.79448	0.929883	66.9867	6.47854	3.74038	0.713629
AT1G06540		unknown protein; BEST Arabidopsis thaliana protein match is: unknown protein (TAIR:AT2G30930.1); Has 16 Blast hits to 16 proteins in 3 species: Archae - 0; Bacteria - 0; Metazoa - 0; Fungi - 0; Plants - 16; Viruses - 0; Other Eukaryotes - 0 (source: NCBI BLink).	1.3	0.310483	0.179258	1.06333	0.595007	0.343527	1	1.03333	0.245832	0.141931	1	0.61	0.386911	0.223383	0.824102
AT1G06550		ATP-dependent caseinolytic (Clp) protease/crotonase family protein	69.1733	2.87232	1.65834	67.0233	3.94636	2.27843	1	65.8967	5.30826	3.06473	1	67.13	6.22096	3.59168	1
AT1G06560		NOL1/NOP2/sun family protein	8.92333	0.437759	0.252741	10.4533	0.374477	0.216205	0.815718	9.12333	0.512282	0.295766	1	9.39667	0.641275	0.37024	0.857801
AT1G06570	PDS1, HPD	phytoene desaturation 1	41.0933	4.4037	2.54247	48.23	2.07875	1.20017	0.306129	41.4333	4.09231	2.3627	1	39.59	5.84531	3.37479	1
AT1G06580		Pentatricopeptide repeat (PPR) superfamily protein	2.21	0.131149	0.0757188	2.29333	0.238607	0.13776	1	2.14333	0.219393	0.126667	1	2.09333	0.211266	0.121974	1
AT1G06590		unknown protein; Has 380 Blast hits to 268 proteins in 109 species: Archae - 0; Bacteria - 0; Metazoa - 245; Fungi - 73; Plants - 49; Viruses - 0; Other Eukaryotes - 13 (source: NCBI BLink).	4.21667	0.515008	0.29734	4.49333	0.317857	0.183515	1	4.22667	0.427122	0.246599	1	4.66333	0.153731	0.0887568	0.508491
AT1G06610		pre-tRNA	0.553333	0.492375	0.284273	0.923333	0.503322	0.290593	1	0.31	0.0964365	0.0556776	NA	0.706667	0.42501	0.24538	1
AT1G06620		2-oxoglutarate (2OG) and Fe(II)-dependent oxygenase superfamily protein	11.08	2.52929	1.46029	14.03	0.651844	0.376342	0.298125	15.7567	2.39419	1.38228	0.00272461	15.7467	1.6653	0.961463	0.000613581
AT1G06630		F-box/RNI-like superfamily protein	16.4667	0.660328	0.381241	19.6333	2.45571	1.41781	0.623693	13.8867	0.606163	0.349968	0.87705	16.25	2.45171	1.4155	1
AT1G06640		2-oxoglutarate (2OG) and Fe(II)-dependent oxygenase superfamily protein	100.89	5.76899	3.33073	135.453	15.8808	9.16877	0.000298469	104.157	9.55192	5.51481	0.862067	122.497	7.19023	4.15128	0.00125916
AT1G06645		2-oxoglutarate (2OG) and Fe(II)-dependent oxygenase superfamily protein	17.1233	1.168	0.674347	15.5367	0.724592	0.418343	1	15.6267	1.25321	0.723541	1	15.6133	2.32552	1.34264	1
AT1G06650		2-oxoglutarate (2OG) and Fe(II)-dependent oxygenase superfamily protein	54.09	3.19301	1.84348	55.65	2.82326	1.63001	1	53.7633	2.23393	1.28976	1	54.4567	8.45409	4.88097	0.850351
AT1G06660		unknown protein; BEST Arabidopsis thaliana protein match is: unknown protein (TAIR:AT2G30820.2); Has 166 Blast hits to 144 proteins in 35 species: Archae - 0; Bacteria - 17; Metazoa - 13; Fungi - 20; Plants - 104; Viruses - 0; Other Eukaryotes - 12 (source: NCBI BLink).	3	0.372424	0.215019	2.94	0.376431	0.217332	1	2.93667	0.125033	0.072188	1	2.65333	0.257358	0.148586	1
AT1G06670	NIH	nuclear DEIH-boxhelicase	17.5833	1.50587	0.869412	17.4467	0.501631	0.289617	1	15.3967	0.973465	0.56203	1	15.8667	0.759232	0.438343	1
AT1G06680	PSBP-1, OEE2, PSII-P, OE23	photosystem II subunit P-1	2270.42	152.836	88.2401	2478.43	206.592	119.276	0.929855	2707.56	209.114	120.732	0.0416553	2095.03	362.433	209.251	1
AT1G06690		NAD(P)-linked oxidoreductase superfamily protein	51.0267	5.45733	3.15079	49.4	5.96073	3.44143	1	51.78	3.1717	1.83118	1	51.2633	6.68136	3.85749	1
AT1G06700		Protein kinase superfamily protein	65.0067	3.70068	2.13659	66.53	3.71273	2.14355	1	62.58	5.30102	3.06054	1	60.85	6.34813	3.6651	1
AT1G06710		Tetratricopeptide repeat (TPR)-like superfamily protein	3.97667	0.395011	0.228059	3.57	0.74505	0.430155	1	3.20333	0.522909	0.301901	1	3.01	0.265141	0.15308	0.509825
AT1G06720		P-loop containing nucleoside triphosphate hydrolases superfamily protein	17.2333	0.731186	0.422151	17.8933	0.926355	0.534831	1	15.2467	1.02997	0.594652	1	17.25	1.17529	0.678552	0.943563
AT1G06730		pfkB-like carbohydrate kinase family protein	10.6633	0.491359	0.283686	10.65	1.00583	0.580718	1	10.41	0.804674	0.464579	1	9.93	1.38553	0.799937	1
AT1G06740		transposable element gene	2.91	0.306105	0.17673	3.28	0.360139	0.207926	1	2.44667	0.407226	0.235112	1	2.37333	0.368284	0.212629	0.958657
AT1G06750		P-loop containing nucleoside triphosphate hydrolases superfamily protein	0.0733333	0.0305505	0.0176383	0.123333	0.149778	0.0864741	1	0.0833333	0.0208167	0.0120185	1	0.116667	0.0723418	0.0417665	1
AT1G06760		winged-helix DNA-binding transcription factor family protein	134.58	7.43881	4.2948	167.283	16.601	9.58459	0.0280234	135.997	4.63467	2.67583	0.976627	154.843	22.6463	13.0749	0.0205265
AT1G06770	DRIP1	DREB2A-interacting protein 1	5.62	0.97	0.56003	6.07333	0.126623	0.0731057	1	5.73333	0.21362	0.123333	1	5.91667	0.598693	0.345656	1
AT1G06780	GAUT6	galacturonosyltransferase 6	13.0367	0.70614	0.40769	12.56	1.27071	0.733644	1	10.4633	1.01569	0.586411	0.804676	10.2267	0.616144	0.355731	0.400817
AT1G06790		RNA polymerase Rpb7 N-terminal domain-containing protein	17	0.864176	0.498932	16.52	2.66726	1.53995	1	14.5267	0.699452	0.403829	1	14.7267	1.2141	0.70096	0.939922
AT1G06800	PLA-I{gamma}1	alpha/beta-Hydrolases superfamily protein	6.56333	0.587736	0.339329	8.77333	0.0757188	0.0437163	0.121421	6.98667	1.02773	0.593361	0.901021	8.22333	1.03852	0.599592	0.0591737
AT1G06810		unknown protein; BEST Arabidopsis thaliana protein match is: unknown protein (TAIR:AT1G05400.2); Has 30201 Blast hits to 17322 proteins in 780 species: Archae - 12; Bacteria - 1396; Metazoa - 17338; Fungi - 3422; Plants - 5037; Viruses - 0; Other Eukaryotes - 2996 (source: NCBI BLink).	0	0	0	0	0	0	NA	0.06	0.103923	0.06	1	0	0	0	NA
AT1G06820	CRTISO, CCR2	carotenoid isomerase	39.2967	1.81561	1.04824	36.0433	0.950807	0.548948	0.976715	35.4833	0.938314	0.541736	1	33.8567	5.20217	3.00347	0.798689
AT1G06830		Glutaredoxin family protein	10.5267	2.93418	1.69405	9.77333	0.576223	0.332683	1	15.72	0.508626	0.293655	0.0576671	11.7067	1.49346	0.862252	0.746856
AT1G06840		Leucine-rich repeat protein kinase family protein	15.59	0.738986	0.426654	14.7567	0.815128	0.470614	1	14.6067	1.3344	0.770418	1	16.2067	2.155	1.24419	0.760017
AT1G06850	AtbZIP52, bZIP52	basic leucine-zipper 52	7.18	0.571927	0.330202	7.93	1.52355	0.879621	1	6.65667	0.436845	0.252212	1	7.62	0.259422	0.149778	0.798501
AT1G06860		pre-tRNA	0	0	0	0	0	0	NA	0	0	0	NA	0.0366667	0.0635085	0.0366667	NA
AT1G06870		Peptidase S24/S26A/S26B/S26C family protein	17.3433	0.829719	0.479038	17.63	1.45661	0.840972	1	15.0733	0.568888	0.328448	1	17.11	0.455741	0.263122	1
AT1G06880		pre-tRNA	0	0	0	0	0	0	NA	0	0	0	NA	0.0366667	0.0635085	0.0366667	NA
AT1G06890		nodulin MtN21 /EamA-like transporter family protein	47.5867	2.05254	1.18504	50.6	1.37634	0.794628	1	48.5333	2.95029	1.70335	1	46.97	6.44307	3.71991	1
AT1G06900		Insulinase (Peptidase family M16) family protein	29.7933	1.89432	1.09368	30.1867	1.45689	0.841137	1	26.5767	1.8393	1.06192	1	28.1567	2.09841	1.21152	1
AT1G06910	TRFL7	TRF-like 7	6.95667	0.952593	0.54998	6.77667	0.407962	0.235537	1	6.22667	0.556447	0.321265	1	6.08333	0.863269	0.498409	1
AT1G06920	ATOFP4, OFP4	ovate family protein 4	0.0266667	0.046188	0.0266667	0	0	0	1	0.0366667	0.0635085	0.0366667	1	0	0	0	1
AT1G06923		BEST Arabidopsis thaliana protein match is: ovate family protein 17 (TAIR:AT2G30395.1); Has 35333 Blast hits to 34131 proteins in 2444 species: Archae - 798; Bacteria - 22429; Metazoa - 974; Fungi - 991; Plants - 531; Viruses - 0; Other Eukaryotes - 9610 (source: NCBI BLink).	1.85333	0.325781	0.18809	1.85	0.482804	0.278747	1	1.27333	0.0814453	0.0470225	0.971399	1.34667	0.214554	0.123873	0.888848
AT1G06925		FUNCTIONS IN: molecular_function unknown; INVOLVED IN: biological_process unknown; LOCATED IN: endomembrane system; BEST Arabidopsis thaliana protein match is: Putative endonuclease or glycosyl hydrolase (TAIR:AT4G20480.1); Has 152 Blast hits to 136 proteins in 9 species: Archae - 0; Bacteria - 0; Metazoa - 0; Fungi - 0; Plants - 152; Viruses - 0; Other Eukaryotes - 0 (source: NCBI BLink).	0	0	0	0	0	0	NA	0	0	0	NA	0	0	0	NA
AT1G06930		unknown protein; Has 4478 Blast hits to 355 proteins in 82 species: Archae - 0; Bacteria - 29; Metazoa - 379; Fungi - 125; Plants - 120; Viruses - 25; Other Eukaryotes - 3800 (source: NCBI BLink).	1.79	0.484458	0.279702	1.40333	0.057735	0.0333333	1	1.40667	0.464901	0.268411	1	1.39	0.41	0.236714	1
AT1G06950	ATTIC110, TIC110	translocon at the inner envelope membrane of chloroplasts 110	94.9667	6.42434	3.70909	92.24	5.80747	3.35294	1	89.6767	5.48992	3.16961	1	94.2833	8.79771	5.07936	0.93788
AT1G06960		RNA-binding (RRM/RBD/RNP motifs) family protein	14.7	1.03677	0.598582	15.8667	1.01933	0.58851	1	15.4467	0.686464	0.39633	1	15.3333	2.22446	1.28429	0.919779
AT1G06970	CHX14, ATCHX14	cation/hydrogen exchanger 14	0.0266667	0.0305505	0.0176383	0.0133333	0.023094	0.0133333	1	0.0733333	0.064291	0.0371184	1	0.0333333	0.0351188	0.0202759	1
AT1G06980		unknown protein; FUNCTIONS IN: molecular_function unknown; INVOLVED IN: biological_process unknown; LOCATED IN: endomembrane system; EXPRESSED IN: sepal, male gametophyte, carpel; EXPRESSED DURING: 4 anthesis; BEST Arabidopsis thaliana protein match is: unknown protein (TAIR:AT2G30230.1); Has 159 Blast hits to 159 proteins in 13 species: Archae - 0; Bacteria - 0; Metazoa - 0; Fungi - 0; Plants - …	2.35333	0.618088	0.356854	1.96667	0.793998	0.458415	1	2.35333	1.42683	0.823779	1	1.6	0.602329	0.347755	0.98875
AT1G06990		GDSL-like Lipase/Acylhydrolase superfamily protein	0.0133333	0.023094	0.0133333	0	0	0	1	0.03	0.0519615	0.03	1	0.0533333	0.0057735	0.00333333	1
AT1G07000	ATEXO70B2, EXO70B2	exocyst subunit exo70 family protein B2	11.4667	2.94789	1.70196	11.55	0.538609	0.310966	1	10.8967	2.80678	1.6205	1	14.1533	0.498631	0.287885	0.48973
AT1G07010		Calcineurin-like metallo-phosphoesterase superfamily protein	63.6833	3.35156	1.93502	54.87	3.03985	1.75506	0.34346	68.6567	6.64818	3.83833	0.48647	61.2833	5.60116	3.23383	1
AT1G07020		unknown protein; Has 39 Blast hits to 39 proteins in 17 species: Archae - 0; Bacteria - 0; Metazoa - 6; Fungi - 3; Plants - 28; Viruses - 0; Other Eukaryotes - 2 (source: NCBI BLink).	28.87	0.894204	0.516269	28.0133	4.59018	2.65014	1	25.78	2.42963	1.40275	1	27.0267	5.04583	2.91321	1
AT1G07025		Mitochondrial substrate carrier family protein	0	0	0	0	0	0	NA	0	0	0	NA	0.0566667	0.0981495	0.0566667	1
AT1G07030		Mitochondrial substrate carrier family protein	16.0833	1.01953	0.588624	15.1733	1.01746	0.587433	1	15.62	0.517397	0.298719	1	14.7067	0.509542	0.294184	1
AT1G07040		unknown protein; INVOLVED IN: biological_process unknown; LOCATED IN: chloroplast; EXPRESSED IN: 24 plant structures; EXPRESSED DURING: 14 growth stages; BEST Arabidopsis thaliana protein match is: unknown protein (TAIR:AT1G27030.1); Has 540 Blast hits to 538 proteins in 187 species: Archae - 0; Bacteria - 333; Metazoa - 0; Fungi - 0; Plants - 67; Viruses - 0; Other Eukaryotes - 140 (source: NCBI…	19.5667	1.63121	0.941777	23.03	0.37	0.21362	0.643116	18.7333	3.02731	1.74782	1	16.7567	2.26385	1.30704	0.851552
AT1G07050		CCT motif family protein	38.8933	7.59226	4.38339	30.7567	1.7734	1.02387	0.654568	29.44	2.39075	1.3803	0.836219	25.5533	5.41533	3.12654	0.119471
AT1G07051	MIR847A	MIR847a; miRNA	0	0	0	0	0	0	NA	0	0	0	NA	0	0	0	NA
AT1G07060		unknown protein; Has 30 Blast hits to 30 proteins in 10 species: Archae - 0; Bacteria - 0; Metazoa - 0; Fungi - 0; Plants - 30; Viruses - 0; Other Eukaryotes - 0 (source: NCBI BLink).	0.283333	0.140119	0.0808977	0.11	0.105357	0.0608276	1	0.186667	0.110151	0.0635959	1	0.146667	0.0814453	0.0470225	1
AT1G07070		Ribosomal protein L35Ae family protein	34.6433	1.27908	0.738474	33.9333	2.43812	1.40765	1	38.7	2.761	1.59406	0.741918	38.19	1.08056	0.623859	0.55519
AT1G07080		Thioredoxin superfamily protein	48.9533	6.66075	3.84559	49.4067	1.22317	0.706195	1	56.81	5.26689	3.04084	0.449457	46.53	4.28023	2.47119	1
AT1G07090	LSH6	Protein of unknown function (DUF640)	19.61	2.22108	1.28234	20.4567	1.74047	1.00486	1	20.2567	1.91691	1.10673	1	19.31	3.31616	1.91458	1
AT1G07100		pre-tRNA	0	0	0	0	0	0	NA	0	0	0	NA	0	0	0	NA
AT1G07110	F2KP, ATF2KP, FKFBP	fructose-2,6-bisphosphatase	77.2867	0.945216	0.545721	81.6867	1.26587	0.730852	1	73.7967	3.98565	2.30112	1	75.7667	11.4796	6.62777	1
AT1G07119		other RNA	3.45333	0.555368	0.320642	2.64333	0.671739	0.387829	1	2.88333	0.49034	0.283098	1	2.56	0.69347	0.400375	1
AT1G07120		FUNCTIONS IN: molecular_function unknown; INVOLVED IN: biological_process unknown; LOCATED IN: chloroplast envelope; EXPRESSED IN: inflorescence meristem, petal, leaf whorl, flower; EXPRESSED DURING: 4 anthesis, petal differentiation and expansion stage; BEST Arabidopsis thaliana protein match is: Tetratricopeptide repeat (TPR)-like superfamily protein (TAIR:AT4G18570.1); Has 288 Blast hits to 26…	1.07333	0.400167	0.231036	0.923333	0.438216	0.253004	1	0.746667	0.277909	0.160451	0.997424	0.9	0.122882	0.070946	1
AT1G07128		Potential natural antisense gene, locus overlaps with AT1G07130	6.07667	0.891871	0.514922	5.82667	1.69665	0.979563	1	8.36	2.45175	1.41552	0.928075	7.06	1.26858	0.732416	0.943756
AT1G07130	STN1, ATSTN1	Nucleic acid-binding, OB-fold-like protein	5.09333	1.72691	0.997034	3.76333	1.06726	0.61618	0.798011	4.33333	0.215019	0.124141	1	3.66	0.826559	0.477214	0.692795
AT1G07135		glycine-rich protein	85.05	55.0666	31.7927	61.4533	16.9997	9.81475	1	165.467	121.11	69.9229	1	102.753	59.0283	34.08	1
AT1G07140	SIRANBP	Pleckstrin homology (PH) domain superfamily protein	108.26	4.16547	2.40493	111.083	9.44093	5.45073	1	96.8533	2.70448	1.56143	1	105.077	9.64631	5.5693	1
AT1G07150	MAPKKK13	mitogen-activated protein kinase kinase kinase 13	8.32667	3.06856	1.77163	4.08333	0.531162	0.306667	0.0416243	9.37333	1.55017	0.894992	1	3.99333	0.152753	0.0881917	0.0377484
AT1G07160		Protein phosphatase 2C family protein	1.96667	2.03613	1.17556	0.933333	0.156312	0.0902466	1	2.98333	2.98845	1.72538	1	3.04333	3.05068	1.76131	1
AT1G07170		PHF5-like protein	38.0333	2.81726	1.62654	37.9067	3.10447	1.79237	1	35.0933	3.12981	1.807	1	35.48	5.24904	3.03053	1
AT1G07175		unknown protein; FUNCTIONS IN: molecular_function unknown; INVOLVED IN: biological_process unknown; LOCATED IN: endomembrane system; BEST Arabidopsis thaliana protein match is: unknown protein (TAIR:AT2G29995.1); Has 30201 Blast hits to 17322 proteins in 780 species: Archae - 12; Bacteria - 1396; Metazoa - 17338; Fungi - 3422; Plants - 5037; Viruses - 0; Other Eukaryotes - 2996 (source: NCBI BLin…	1.27333	0.565184	0.326309	1.08333	1.36756	0.789564	1	1.65	0.545802	0.315119	1	0.523333	0.190088	0.109747	0.955261
AT1G07180	ATNDI1, NDA1	alternative NAD(P)H dehydrogenase 1	73.97	10.0376	5.79522	68.9933	3.96114	2.28697	1	83.9533	3.79703	2.19222	0.304614	74.1433	9.68075	5.58918	0.93788
AT1G07190		BEST Arabidopsis thaliana protein match is: lon protease 1 (TAIR:AT5G26860.1); Has 106 Blast hits to 106 proteins in 47 species: Archae - 0; Bacteria - 34; Metazoa - 0; Fungi - 11; Plants - 56; Viruses - 0; Other Eukaryotes - 5 (source: NCBI BLink).	0	0	0	0	0	0	NA	0	0	0	NA	0	0	0	NA
AT1G07200		Double Clp-N motif-containing P-loop nucleoside triphosphate hydrolases superfamily protein	20.46	1.32015	0.76219	22.3267	1.23678	0.714057	0.900068	18.59	1.36451	0.787803	1	20.2433	2.15231	1.24264	1
AT1G07210		Ribosomal protein S18	40.73	2.32456	1.34209	41.5533	1.35072	0.779836	1	36.0133	1.432	0.826767	1	41.3367	2.64145	1.52504	0.816971
AT1G07220		Arabidopsis thaliana protein of unknown function (DUF821)	8.84	0.733689	0.423596	9.51333	0.478992	0.276546	1	9.15	1.18503	0.684178	1	8.68	0.897719	0.518298	1
AT1G07230	NPC1	non-specific phospholipase C1	20.29	0.887074	0.512152	20.7667	1.69836	0.98055	1	19.58	0.933113	0.538733	1	19.0367	1.50071	0.866436	1
AT1G07240	UGT71C5	UDP-glucosyl transferase 71C5	19.6833	2.0233	1.16815	20.3367	0.501631	0.289617	1	17.6767	1.21129	0.699341	1	19.8833	1.61989	0.935242	0.962074
AT1G07250	UGT71C4	UDP-glucosyl transferase 71C4	20.3667	1.20093	0.693357	21.17	0.556687	0.321403	1	22.0667	1.20001	0.692828	0.722024	19.41	3.04708	1.75923	1
AT1G07260	UGT71C3	UDP-glucosyl transferase 71C3	3.59667	0.258908	0.149481	4.44333	0.255408	0.14746	0.86372	3.49	0.331512	0.191398	1	3.06333	0.470354	0.271559	1
AT1G07270		Cell division control, Cdc6	1.20333	0.271539	0.156773	0.743333	0.283784	0.163843	0.761808	0.86	0.248797	0.143643	1	0.87	0.276225	0.159478	1
AT1G07280		Tetratricopeptide repeat (TPR)-like superfamily protein	58.1067	3.1498	1.81854	47.34	2.3441	1.35337	0.0796494	50.0333	6.09869	3.52108	1	45.73	3.97397	2.29437	0.142445
AT1G07290	GONST2	golgi nucleotide sugar transporter 2	2.36667	0.38175	0.220404	2.16667	0.272274	0.157198	1	1.93333	0.0737111	0.0425572	1	1.83667	0.461988	0.266729	1
AT1G07300		josephin protein-related	5.51	0.826559	0.477214	6.77667	0.282902	0.163333	1	5.29	0.944616	0.545374	1	5.36667	0.470567	0.271682	1
AT1G07310		Calcium-dependent lipid-binding (CaLB domain) family protein	14.58	1.1204	0.646864	17.0433	1.19776	0.691528	0.830875	17.4133	1.23953	0.715643	0.383445	15.4433	1.70218	0.982757	0.838549
AT1G07320	RPL4	ribosomal protein L4	386.79	22.8002	13.1637	376.377	22.289	12.8685	1	413.8	3.98576	2.30118	0.393655	380.263	21.1964	12.2378	0.805753
AT1G07330		unknown protein; BEST Arabidopsis thaliana protein match is: unknown protein (TAIR:AT2G29620.1); Has 597 Blast hits to 536 proteins in 121 species: Archae - 2; Bacteria - 47; Metazoa - 170; Fungi - 43; Plants - 98; Viruses - 0; Other Eukaryotes - 237 (source: NCBI BLink).	0.226667	0.115902	0.0669162	0.213333	0.172143	0.099387	1	0.15	0.03	0.0173205	1	0.263333	0.0802081	0.0463081	1
AT1G07340	ATSTP2, STP2	sugar transporter 2	0	0	0	0	0	0	NA	0	0	0	NA	0	0	0	NA
AT1G07350		RNA-binding (RRM/RBD/RNP motifs) family protein	22.0333	2.72794	1.57497	19.3	1.48334	0.856407	0.661657	23.13	0.857496	0.495076	1	18.3567	0.750022	0.433026	0.620957
AT1G07360		CCCH-type zinc fingerfamily protein with RNA-binding domain	26.9367	2.43517	1.40594	25.2167	1.1872	0.685428	1	25.72	0.860174	0.496622	1	23.9733	3.12148	1.80219	1
AT1G07370	PCNA1, ATPCNA1	proliferating cellular nuclear antigen 1	16.4367	1.54578	0.892456	15.1167	1.0504	0.606447	1	18.6767	1.0351	0.597616	0.836219	14.49	1.24543	0.71905	1
AT1G07380		Neutral/alkaline non-lysosomal ceramidase	10.4533	0.627402	0.362231	10.15	1.24976	0.721549	1	9.54333	1.10699	0.639123	1	9.02	0.749066	0.432474	0.9997
AT1G07390	AtRLP1, RLP1	receptor like protein 1	3.94667	0.258908	0.149481	3.79667	0.404269	0.233405	1	3.28333	0.106927	0.0617342	1	3.68	0.78543	0.453468	1
AT1G07400		HSP20-like chaperones superfamily protein	2.01667	0.789451	0.45579	2.51	0.890169	0.513939	1	1.89	0.331512	0.191398	1	1.4	0.359305	0.207445	0.86322
AT1G07410	ATRABA2B, RAB-A2B, ATRAB-A2B, RABA2b	RAB GTPase homolog A2B	5.86667	0.718076	0.414581	5.07333	0.149778	0.0864741	1	4.64333	0.680172	0.392697	1	4.70333	0.543722	0.313918	1
AT1G07420	ATSMO2, SMO2-1	sterol 4-alpha-methyl-oxidase 2-1	28.97	1.62502	0.938208	28.8967	2.40718	1.38979	1	28.2667	1.29392	0.747046	1	27.6867	2.831	1.63448	1
AT1G07430	HAI2	highly ABA-induced PP2C gene 2	0.16	0.087178	0.0503322	0.323333	0.220076	0.127061	1	0.263333	0.119304	0.0688799	1	0.0833333	0.011547	0.00666667	0.955261
AT1G07440		NAD(P)-binding Rossmann-fold superfamily protein	47.1133	1.08131	0.624295	42.52	0.649692	0.3751	0.948686	44.58	2.24448	1.29585	1	42.3433	6.25837	3.61327	1
AT1G07450		NAD(P)-binding Rossmann-fold superfamily protein	7.17333	0.580546	0.335178	7.64	1.17656	0.679289	1	8.47	0.425676	0.245764	0.815152	6.25667	0.735822	0.424827	1
AT1G07460		Concanavalin A-like lectin family protein	0	0	0	0.106667	0.100664	0.0581187	1	0.0266667	0.046188	0.0266667	1	0.0266667	0.046188	0.0266667	1
AT1G07470		Transcription factor IIA, alpha/beta subunit	22.0867	0.77565	0.447822	24.1433	1.10151	0.635959	1	20.5033	1.50401	0.868338	1	20.7533	1.48224	0.855771	1
AT1G07473		unknown protein; BEST Arabidopsis thaliana protein match is: unknown protein (TAIR:AT1G07476.1); Has 22 Blast hits to 22 proteins in 6 species: Archae - 0; Bacteria - 0; Metazoa - 0; Fungi - 0; Plants - 22; Viruses - 0; Other Eukaryotes - 0 (source: NCBI BLink).	0.02	0.034641	0.02	0.0933333	0.011547	0.00666667	1	0.0233333	0.0404145	0.0233333	1	0.116667	0.0251661	0.0145297	1
AT1G07476		unknown protein; FUNCTIONS IN: molecular_function unknown; INVOLVED IN: biological_process unknown; LOCATED IN: chloroplast; BEST Arabidopsis thaliana protein match is: unknown protein (TAIR:AT1G07473.1); Has 23 Blast hits to 23 proteins in 6 species: Archae - 0; Bacteria - 0; Metazoa - 0; Fungi - 0; Plants - 23; Viruses - 0; Other Eukaryotes - 0 (source: NCBI BLink).	0	0	0	0	0	0	NA	0	0	0	NA	0	0	0	NA
AT1G07480		Transcription factor IIA, alpha/beta subunit	12.2467	0.730023	0.421479	13.05	1.59038	0.918205	1	13.1933	0.825914	0.476841	0.905292	12.25	2.01911	1.16573	1
AT1G07485		unknown protein; FUNCTIONS IN: molecular_function unknown; INVOLVED IN: biological_process unknown; LOCATED IN: cellular_component unknown; EXPRESSED IN: shoot apex, embryo, leaf whorl, pedicel; EXPRESSED DURING: 4 anthesis, D bilateral stage; Has 5 Blast hits to 5 proteins in 3 species: Archae - 0; Bacteria - 0; Metazoa - 0; Fungi - 0; Plants - 5; Viruses - 0; Other Eukaryotes - 0 (source: NCBI …	0.353333	0.408085	0.235608	0.0966667	0.167432	0.0966667	1	0.326667	0.391067	0.225783	1	0.25	0.284781	0.164418	1
AT1G07490	RTFL3, DVL9	ROTUNDIFOLIA like 3	7.34333	0.805564	0.465093	4.07667	1.10857	0.640035	0.215011	5.88333	0.81304	0.469409	1	3.78667	1.89363	1.09329	0.215664
AT1G07500		unknown protein; Has 4 Blast hits to 4 proteins in 3 species: Archae - 0; Bacteria - 0; Metazoa - 0; Fungi - 0; Plants - 4; Viruses - 0; Other Eukaryotes - 0 (source: NCBI BLink).	1.25667	0.779508	0.450049	1.17667	0.270986	0.156454	1	1.43	0.278747	0.160935	1	0.516667	0.492172	0.284156	1
AT1G07510	ftsh10	FTSH protease 10	15.63	0.572975	0.330807	16.3	0.736274	0.425088	1	14.6333	1.19739	0.691311	1	13.97	0.729178	0.420991	1
AT1G07520		GRAS family transcription factor	10.52	1.64994	0.952593	11.1933	0.672409	0.388215	1	10.5833	4.13299	2.38618	1	12.3333	2.28143	1.31719	0.845787
AT1G07530	SCL14, ATGRAS2, GRAS2	SCARECROW-like 14	20.5733	0.839663	0.484779	21.3133	1.0251	0.591843	1	19.2533	1.7554	1.01348	1	19.8733	1.41465	0.816748	1
AT1G07540	TRFL2	TRF-like 2	0	0	0	0.0166667	0.0288675	0.0166667	1	0	0	0	NA	0.0133333	0.023094	0.0133333	1
AT1G07550		Leucine-rich repeat protein kinase family protein	1.02667	0.466083	0.269093	0.656667	0.254231	0.14678	1	0.863333	0.276827	0.159826	1	0.876667	0.126623	0.0731057	1
AT1G07560		Leucine-rich repeat protein kinase family protein	3.64667	0.928727	0.536201	3.18667	0.981852	0.566873	1	3.54	0.70739	0.408412	1	3.36	0.635059	0.366652	1
AT1G07570	APK1A, APK1	Protein kinase superfamily protein	27.86	1.41312	0.815864	28.4267	2.40367	1.38776	1	27.29	2.01007	1.16052	1	24.3433	3.20244	1.84893	0.926677
AT1G07580		pre-tRNA	0.553333	0.492375	0.284273	0.923333	0.503322	0.290593	1	0.31	0.0964365	0.0556776	NA	0.706667	0.42501	0.24538	1
AT1G07590		Tetratricopeptide repeat (TPR)-like superfamily protein	632.52	25.7735	14.8803	615.137	28.0536	16.1968	1	590.1	37.5413	21.6745	1	542.627	88.8772	51.3133	0.59338
AT1G07600	MT1A, MT1, LSR4, MT-Q, ATMT-2, ATMT-Q, ATMT1	metallothionein 1A	1062.76	221.952	128.144	951.07	154.123	88.9832	1	1517	333.535	192.567	0.451968	922.73	190.191	109.807	1
AT1G07610	MT1C	metallothionein 1C	258.06	17.3177	9.99839	247.247	17.8593	10.311	1	259.937	26.0891	15.0626	1	207.263	34.0473	19.6572	0.478132
AT1G07615		GTP-binding protein Obg/CgtA	7.17667	0.793242	0.457979	7.68333	1.52428	0.880044	1	6.92333	0.625806	0.361309	1	7.69333	1.03645	0.598396	0.872414
AT1G07620	ATOBGM	GTP-binding protein Obg/CgtA	3.18667	0.355575	0.205291	2.22667	0.220303	0.127192	0.311287	3.03	0.108167	0.06245	1	3.46333	0.557165	0.32168	0.974678
AT1G07630	PLL5	pol-like 5	19.6133	2.06476	1.19209	20.44	1.47713	0.852819	1	19.0567	1.69801	0.980346	1	21.1067	0.943469	0.544712	0.581259
AT1G07640	OBP2	Dof-type zinc finger DNA-binding family protein	21.6867	3.07965	1.77804	21.2467	0.825126	0.476387	1	20.82	1.11014	0.640937	1	16.9067	1.20068	0.693213	0.241067
AT1G07645	ATDSI-1VOC, DSI-1VOC	dessication-induced 1VOC superfamily protein	0.123333	0.0450925	0.0260342	0.05	0.0866025	0.05	1	0	0	0	1	0	0	0	1
AT1G07650		Leucine-rich repeat transmembrane protein kinase	26.0133	1.68548	0.973111	27.29	1.67081	0.964642	1	22.4033	1.32085	0.762591	0.970483	25.4467	3.75838	2.1699	1
AT1G07660		Histone superfamily protein	54.0767	4.85643	2.80386	49.4033	1.16174	0.670729	1	47.7633	1.94744	1.12436	1	52.25	3.56215	2.05661	1
AT1G07670	ATECA4, ECA4	endomembrane-type CA-ATPase 4	26.26	0.912798	0.527004	26.8367	2.53949	1.46618	1	25.28	1.95233	1.12718	1	23.5367	0.406735	0.234829	1
AT1G07680		unknown protein; FUNCTIONS IN: molecular_function unknown; INVOLVED IN: biological_process unknown; LOCATED IN: endomembrane system; BEST Arabidopsis thaliana protein match is: unknown protein (TAIR:AT5G23903.1); Has 7 Blast hits to 7 proteins in 2 species: Archae - 0; Bacteria - 0; Metazoa - 0; Fungi - 0; Plants - 7; Viruses - 0; Other Eukaryotes - 0 (source: NCBI BLink).	0.0233333	0.0404145	0.0233333	0.09	0.0781025	0.0450925	1	0.123333	0.142945	0.0825295	1	0.0666667	0.061101	0.0352767	1
AT1G07690		FUNCTIONS IN: molecular_function unknown; INVOLVED IN: biological_process unknown; LOCATED IN: endomembrane system; EXPRESSED IN: root; CONTAINS InterPro DOMAIN/s: Orthoreovirus membrane fusion p10 (InterPro:IPR009854); BEST Arabidopsis thaliana protein match is: unknown protein (TAIR:AT1G54950.1); Has 11 Blast hits to 11 proteins in 4 species: Archae - 0; Bacteria - 2; Metazoa - 0; Fungi - 0; Pl…	0.0633333	0.109697	0.0633333	0	0	0	1	0.116667	0.115036	0.0664162	1	0.143333	0.156312	0.0902466	1
AT1G07700		Thioredoxin superfamily protein	56.3133	1.44905	0.836607	52.78	1.95969	1.13143	1	54.49	2.22326	1.2836	1	55.87	6.37985	3.68341	1
AT1G07702		snoRNA	0	0	0	0	0	0	NA	0	0	0	NA	0	0	0	NA
AT1G07705		NOT2 / NOT3 / NOT5 family	16.66	1.68	0.969948	16.6033	1.67632	0.967821	1	14.8433	0.315331	0.182056	1	13.1833	0.754343	0.43552	0.365446
AT1G07710		Ankyrin repeat family protein	0.556667	0.185023	0.106823	0.453333	0.0404145	0.0233333	1	0.496667	0.0680686	0.0392994	1	0.676667	0.0152753	0.00881917	1
AT1G07720	KCS3	3-ketoacyl-CoA synthase 3	27.59	2.22468	1.28442	30.42	2.30831	1.3327	0.935925	28.4867	2.00635	1.15837	0.983273	27.8467	4.47197	2.58189	0.92299
AT1G07725	ATEXO70H6, EXO70H6	exocyst subunit exo70 family protein H6	0	0	0	0.0533333	0.092376	0.0533333	1	0	0	0	NA	0.116667	0.132035	0.0762306	0.74706
AT1G07728		other RNA	9.06333	0.523673	0.302343	9.92333	0.565361	0.326411	1	8.63667	0.949438	0.548159	1	9.77667	1.53904	0.888563	0.843994
AT1G07730		Disease resistance-responsive (dirigent-like protein) family protein	0.763333	0.605833	0.349778	0.22	0.269072	0.155349	1	0.543333	0.47184	0.272417	1	0	0	0	0.0688051
AT1G07740		Tetratricopeptide repeat (TPR)-like superfamily protein	3.24	0.509215	0.293995	3.27667	0.208167	0.120185	1	3.15	0.41509	0.239653	1	2.98333	0.20108	0.116094	1
AT1G07745	ATRAD51D, RAD51D, SSN1	homolog of RAD51 D	6.61333	0.482113	0.278348	6.48667	1.18361	0.683358	1	6.48	0.639296	0.369098	1	5.45667	1.30715	0.754682	0.966408
AT1G07747		Bifunctional inhibitor/lipid-transfer protein/seed storage 2S albumin superfamily protein	0	0	0	0	0	0	NA	0	0	0	NA	0	0	0	NA
AT1G07750		RmlC-like cupins superfamily protein	27.0567	3.03159	1.75029	34.32	0.844334	0.487476	0.106882	27.2633	3.85435	2.22531	1	29.9533	2.22613	1.28525	0.38747
AT1G07760		pre-tRNA	0	0	0	0	0	0	NA	0	0	0	NA	0	0	0	NA
AT1G07770	RPS15A	ribosomal protein S15A	461.963	14.2112	8.20482	445.273	44.8204	25.877	1	450.36	17.1428	9.89742	1	449.537	44.1191	25.4722	1
AT1G07780	PAI1, TRP6	phosphoribosylanthranilate isomerase 1	17.1233	1.63121	0.941777	14.35	0.900722	0.520032	0.506035	14.84	0.759737	0.438634	1	15.5267	1.11608	0.644369	1
AT1G07790	HTB1	Histone superfamily protein	69.4867	5.6371	3.25458	71.18	11.0725	6.39271	1	57.26	4.10423	2.36958	0.739298	72.5967	6.16422	3.55892	0.74125
AT1G07795		unknown protein; BEST Arabidopsis thaliana protein match is: unknown protein (TAIR:AT2G28725.1); Has 38 Blast hits to 38 proteins in 11 species: Archae - 0; Bacteria - 0; Metazoa - 0; Fungi - 0; Plants - 38; Viruses - 0; Other Eukaryotes - 0 (source: NCBI BLink).	0.6	0.255147	0.147309	0.626667	0.445571	0.25725	1	0.863333	0.279702	0.161486	1	0.43	0.28688	0.16563	1
AT1G07800		transposable element gene	0	0	0	0	0	0	NA	0	0	0	NA	0	0	0	NA
AT1G07810	ECA1, ATECA1, ACA3	ER-type Ca2+-ATPase 1	20.7733	1.60668	0.927619	22.0533	0.438216	0.253004	1	19.7133	0.765789	0.442129	1	19.2767	2.25868	1.30405	1
AT1G07820		Histone superfamily protein	206.28	9.86716	5.69681	212.07	23.8581	13.7745	1	180.073	4.72511	2.72804	1	206.357	18.1325	10.4688	0.798689
AT1G07830		ribosomal protein L29 family protein	21.52	0.892356	0.515202	18.99	2.55129	1.47299	0.965822	19.2067	1.36299	0.786921	1	20.66	2.02304	1.168	1
AT1G07840		Sas10/Utp3/C1D family	20.6567	0.645006	0.372395	20.44	1.92922	1.11384	1	18.7333	1.01717	0.587263	1	20.77	2.07637	1.19879	1
AT1G07850		Protein of unknown function (DUF604)	0.02	0.034641	0.02	0.0366667	0.0321455	0.0185592	1	0.0133333	0.023094	0.0133333	1	0.0533333	0.0251661	0.0145297	1
AT1G07860		BEST Arabidopsis thaliana protein match is: Protein kinase superfamily protein (TAIR:AT1G07870.2); Has 7 Blast hits to 7 proteins in 4 species: Archae - 0; Bacteria - 0; Metazoa - 0; Fungi - 0; Plants - 7; Viruses - 0; Other Eukaryotes - 0 (source: NCBI BLink).	0	0	0	0.0766667	0.132791	0.0766667	1	0	0	0	NA	0.0633333	0.109697	0.0633333	1
AT1G07870		Protein kinase superfamily protein	12.7733	1.01869	0.588142	13.99	1.01148	0.583981	1	10.94	2.2138	1.27814	1	12.4133	1.41083	0.814541	1
AT1G07880	ATMPK13	Protein kinase superfamily protein	8.05	1.23049	0.710422	8.01333	1.29805	0.749429	1	6.45	0.762365	0.440151	1	6.65333	0.642599	0.371005	1
AT1G07885		unknown protein; FUNCTIONS IN: molecular_function unknown; INVOLVED IN: biological_process unknown; LOCATED IN: cellular_component unknown; Has 0 Blast hits to 0 proteins in 0 species (source: NCBI BLink).	0.383333	0.663953	0.383333	0.353333	0.611991	0.353333	1	0.696667	0.705148	0.407117	1	0.686667	0.716682	0.413777	1
AT1G07890	APX1, MEE6, CS1, ATAPX1, ATAPX01	ascorbate peroxidase 1	626.87	15.0341	8.67996	617.063	41.0869	23.7215	1	628.39	41.9251	24.2055	1	491.44	27.158	15.6797	0.0811668
AT1G07900	LBD1	LOB domain-containing protein 1	1.04333	0.152753	0.0881917	1.13333	0.369098	0.213099	1	0.836667	0.365559	0.211056	1	1.01667	0.371663	0.21458	1
AT1G07901		unknown protein; Has 30201 Blast hits to 17322 proteins in 780 species: Archae - 12; Bacteria - 1396; Metazoa - 17338; Fungi - 3422; Plants - 5037; Viruses - 0; Other Eukaryotes - 2996 (source: NCBI BLink).	1.23333	0.38527	0.222436	2.99333	1.43144	0.826445	1	2.42333	0.353601	0.204151	1	1.79	1.55039	0.895116	1
AT1G07910	ATRNL, RNL, AtRLG1	RNAligase	8.3	1.22479	0.70713	7.42	0.393954	0.22745	0.785959	7.03333	0.181475	0.104775	0.897826	7.43333	0.317857	0.183515	1
AT1G07920		GTP binding Elongation factor Tu family protein	434.19	20.1713	11.6459	404.493	12.4608	7.19424	0.919141	461.13	6.30288	3.63897	0.648519	399.087	39.8738	23.0212	1
AT1G07930		GTP binding Elongation factor Tu family protein	284.083	13.61	7.85775	256.17	22.9489	13.2496	0.976519	280.137	13.04	7.52863	0.936135	256.153	17.4913	10.0986	1
AT1G07940		GTP binding Elongation factor Tu family protein	249.767	25.73	14.8552	250.107	13.0986	7.5625	1	271.82	11.3176	6.53424	0.451968	246.113	18.6588	10.7727	1
AT1G07950	MED22B	Surfeit locus protein 5 subunit 22 of Mediator complex	18.2867	2.71397	1.56691	20.08	1.68057	0.970275	1	17.0133	1.7272	0.997202	1	18.61	1.45709	0.841249	1
AT1G07960	ATPDIL5-1, PDIL5-1	PDI-like 5-1	44.6333	1.80326	1.04111	43.9033	3.19359	1.84382	1	39.4233	1.55635	0.898561	1	39.0867	6.32323	3.65072	0.957666
AT1G07970		CONTAINS InterPro DOMAIN/s: Cytochrome B561-related, N-terminal (InterPro:IPR019176); Has 215 Blast hits to 213 proteins in 79 species: Archae - 0; Bacteria - 6; Metazoa - 131; Fungi - 22; Plants - 42; Viruses - 0; Other Eukaryotes - 14 (source: NCBI BLink).	6.17	0.28931	0.167033	6.55	0.271846	0.15695	1	6.10333	0.783986	0.452634	1	6.25333	0.566598	0.327126	0.991532
AT1G07980	NF-YC10	nuclear factor Y, subunit C10	16.1333	1.43319	0.827453	16.3033	1.14605	0.661673	1	16.46	1.65339	0.954585	1	15.99	1.15287	0.665607	1
AT1G07985		Expressed protein	4.11667	0.908919	0.524764	6.36	2.53379	1.46289	0.750651	3.65667	0.493187	0.284742	1	5.31333	1.08487	0.626347	0.879125
AT1G07990		SIT4 phosphatase-associated family protein	22.9133	0.592818	0.342264	24.3533	2.25087	1.29954	1	21.88	2.36068	1.36294	1	22.15	1.803	1.04096	1
AT1G08000	GATA10	GATA transcription factor 10	6.37667	0.701522	0.405024	6.11	0.579741	0.334714	1	6.42333	0.407717	0.235396	1	6.90333	0.300888	0.173718	0.72408
AT1G08005		BEST Arabidopsis thaliana protein match is: SIT4 phosphatase-associated family protein (TAIR:AT1G07990.1); Has 17 Blast hits to 17 proteins in 3 species: Archae - 0; Bacteria - 0; Metazoa - 0; Fungi - 0; Plants - 17; Viruses - 0; Other Eukaryotes - 0 (source: NCBI BLink).	1.43	0.265141	0.15308	0.403333	0.353601	0.204151	1	1.44	0.132288	0.0763763	1	1.65333	0.705148	0.407117	1
AT1G08010	GATA11	GATA transcription factor 11	16.3733	2.50668	1.44723	14.4767	1.44559	0.834612	1	15.16	0.385097	0.222336	1	14.6333	1.05453	0.608833	1
AT1G08030	TPST	tyrosylprotein sulfotransferase	12.8467	0.361156	0.208513	13.07	0.616117	0.355715	1	11.3833	0.22745	0.131318	1	10.97	0.494874	0.285715	0.933969
AT1G08032		unknown protein; FUNCTIONS IN: molecular_function unknown; INVOLVED IN: biological_process unknown; LOCATED IN: cellular_component unknown; Has 0 Blast hits to 0 proteins in 0 species (source: NCBI BLink).	0	0	0	0	0	0	NA	0	0	0	NA	0	0	0	NA
AT1G08035		unknown protein; BEST Arabidopsis thaliana protein match is: unknown protein (TAIR:AT2G28330.1); Has 10 Blast hits to 10 proteins in 3 species: Archae - 0; Bacteria - 0; Metazoa - 0; Fungi - 0; Plants - 10; Viruses - 0; Other Eukaryotes - 0 (source: NCBI BLink).	0.71	0.305123	0.176163	0.566667	0.266896	0.154092	1	0.356667	0.175594	0.101379	1	0.343333	0.0550757	0.031798	0.949345
AT1G08040		Protein of unknown function (DUF707)	19.52	0.23516	0.135769	18.42	1.03363	0.596769	1	17.8367	1.40005	0.808318	1	17.4167	2.55754	1.4766	1
AT1G08050		Zinc finger (C3HC4-type RING finger) family protein	2.59333	0.273008	0.157621	2.07	0.207846	0.12	0.831033	2.46333	0.420278	0.242647	1	1.9	0.167033	0.0964365	0.594097
AT1G08060	MOM, MOM1	ATP-dependent helicase family protein	5.02333	0.292803	0.16905	5.33333	0.287112	0.165764	1	4.91333	0.330807	0.190992	1	4.93333	0.374477	0.216205	1
AT1G08065	ATACA5, ACA5	alpha carbonic anhydrase 5	0	0	0	0	0	0	NA	0	0	0	NA	0	0	0	NA
AT1G08070	OTP82	Tetratricopeptide repeat (TPR)-like superfamily protein	0.99	0.0984886	0.0568624	1.07	0.07	0.0404145	1	1.05667	0.16563	0.0956266	1	1.04333	0.0351188	0.0202759	1
AT1G08080	ATACA7, ACA7	alpha carbonic anhydrase 7	0.05	0.0458258	0.0264575	0	0	0	1	0	0	0	1	0.0233333	0.0404145	0.0233333	1
AT1G08090	ATNRT2:1, NRT2, NRT2;1AT, ACH1, LIN1, ATNRT2.1, NRT2.1, NRT2:1	nitrate transporter 2:1	0.0366667	0.0635085	0.0366667	0.0866667	0.0351188	0.0202759	1	0.0633333	0.0550757	0.031798	1	0.0533333	0.0321455	0.0185592	1
AT1G08100	ATNRT2.2, ACH2, NRT2;2AT, NRT2.2	nitrate transporter 2.2	0.03	0.0519615	0.03	0	0	0	1	0	0	0	1	0	0	0	1
AT1G08105		transposable element gene	0.103333	0.0493288	0.02848	0.0633333	0.0208167	0.0120185	1	0.123333	0.0450925	0.0260342	1	0.13	0.03	0.0173205	1
AT1G08110		lactoylglutathione lyase family protein / glyoxalase I family protein	123.347	3.3925	1.95866	119.747	2.49001	1.43761	1	115.933	8.99445	5.19295	1	114.91	10.0402	5.79669	1
AT1G08115		snRNA	92.93	43.0336	24.8455	28.5767	2.87028	1.65716	1	72.6467	93.4107	53.9307	1	133.643	185.731	107.232	1
AT1G08120		BEST Arabidopsis thaliana protein match is: Protein kinase superfamily protein (TAIR:AT5G26110.1); Has 235 Blast hits to 235 proteins in 96 species: Archae - 21; Bacteria - 0; Metazoa - 117; Fungi - 8; Plants - 47; Viruses - 0; Other Eukaryotes - 42 (source: NCBI BLink).	0.126667	0.070946	0.0409607	0.17	0.221133	0.127671	1	0.113333	0.011547	0.00666667	1	0.14	0.147309	0.085049	1
AT1G08125		S-adenosyl-L-methionine-dependent methyltransferases superfamily protein	17.8333	1.22198	0.70551	16.7567	1.75626	1.01397	1	16.68	2.16266	1.24861	1	16.2267	1.63858	0.946033	1
AT1G08130	ATLIG1, LIG1	DNA ligase 1	19.0567	1.3543	0.781907	18.32	0.485695	0.280416	1	16.7633	1.36346	0.787196	1	16.66	0.238118	0.137477	1
AT1G08135	ATCHX6B, CHX6B	cation/H+ exchanger 6B	0	0	0	0	0	0	NA	0	0	0	NA	0	0	0	NA
AT1G08140	ATCHX6A, CHX6A	cation/H+ exchanger 6A	0	0	0	0	0	0	NA	0	0	0	NA	0	0	0	NA
AT1G08150	ATCHX5, CHX5	Cation/hydrogen exchanger family protein	0.0133333	0.023094	0.0133333	0	0	0	1	0	0	0	1	0	0	0	1
AT1G08160		Late embryogenesis abundant (LEA) hydroxyproline-rich glycoprotein family	11.3233	1.24837	0.720748	12.07	2.16002	1.24709	1	12.1267	1.21022	0.698721	1	9.05	0.308058	0.177858	0.944325
AT1G08165		unknown protein; FUNCTIONS IN: molecular_function unknown; INVOLVED IN: biological_process unknown; LOCATED IN: cellular_component unknown; Has 30201 Blast hits to 17322 proteins in 780 species: Archae - 12; Bacteria - 1396; Metazoa - 17338; Fungi - 3422; Plants - 5037; Viruses - 0; Other Eukaryotes - 2996 (source: NCBI BLink).	1.25333	0.444672	0.256732	2.16333	0.35019	0.202183	0.980548	2.49333	0.410163	0.236807	0.769516	2.02333	0.998065	0.576233	0.872414
AT1G08170		Histone superfamily protein	0.0233333	0.0404145	0.0233333	0.0766667	0.0680686	0.0392994	1	0	0	0	1	0	0	0	1
AT1G08180		unknown protein; Has 53 Blast hits to 53 proteins in 9 species: Archae - 0; Bacteria - 0; Metazoa - 1; Fungi - 0; Plants - 52; Viruses - 0; Other Eukaryotes - 0 (source: NCBI BLink).	16.6167	1.39159	0.803437	14.83	0.183303	0.10583	1	13.94	0.427551	0.246847	1	15.16	1.61456	0.932166	1
AT1G08190	ATVPS41, ZIP2, VPS41, ATVAM2, VAM2	vacuolar protein sorting 41	42.5033	1.61624	0.933137	43.5733	2.62816	1.51737	1	43.4	2.8579	1.65001	0.897826	39.3867	4.82102	2.78342	1
AT1G08200	AXS2	UDP-D-apiose/UDP-D-xylose synthase 2	144.793	4.25354	2.45578	159.99	2.48916	1.43712	0.828752	136.463	8.12142	4.6889	1	145.92	12.8129	7.39753	0.874525
AT1G08210		Eukaryotic aspartyl protease family protein	11.18	0.468722	0.270617	13.1067	1.22484	0.707162	0.839516	12.2533	1.06679	0.615909	0.917572	11.91	0.857146	0.494874	0.791564
AT1G08220		FUNCTIONS IN: molecular_function unknown; INVOLVED IN: mitochondrial proton-transporting ATP synthase complex assembly; LOCATED IN: mitochondrial inner membrane; EXPRESSED IN: 18 plant structures; EXPRESSED DURING: 7 growth stages; CONTAINS InterPro DOMAIN/s: ATPase assembly factor ATP10, mitochondria (InterPro:IPR007849); Has 168 Blast hits to 168 proteins in 86 species: Archae - 6; Bacteria - 0…	6.83333	1.02163	0.58984	6.88667	0.707837	0.40867	1	5.82667	0.221435	0.127845	1	5.76667	0.228546	0.131951	1
AT1G08230		Transmembrane amino acid transporter family protein	16.66	2.18337	1.26057	16.88	0.53563	0.309246	1	19.1733	1.70969	0.987089	0.408362	15.95	3.06002	1.7667	1
AT1G08240		pre-tRNA	0	0	0	0.21	0.205183	0.118462	NA	0	0	0	NA	0	0	0	NA
AT1G08250	ADT6	arogenate dehydratase 6	5.50667	0.500833	0.289156	5.73	0.323574	0.186815	1	6	0.295127	0.170392	1	4.60667	0.624206	0.360386	0.949099
AT1G08260	EMB142, EMB2284, POL2A, TIL1, EMB529, ABO4, ESD7	DNA polymerase epsilon catalytic subunit	6.57	0.451331	0.260576	6.88	0.330454	0.190788	1	6.00333	0.212211	0.12252	1	6.47	0.44441	0.25658	0.94227
AT1G08270		CONTAINS InterPro DOMAIN/s: MIT (InterPro:IPR007330); BEST Arabidopsis thaliana protein match is: AAA-type ATPase family protein (TAIR:AT2G27600.1); Has 1133 Blast hits to 1133 proteins in 252 species: Archae - 47; Bacteria - 0; Metazoa - 540; Fungi - 145; Plants - 223; Viruses - 0; Other Eukaryotes - 178 (source: NCBI BLink).	2.40333	0.793998	0.458415	2.86667	1.51494	0.874649	1	3.05667	0.400791	0.231397	1	2.12333	0.706918	0.408139	1
AT1G08280		Glycosyltransferase family 29 (sialyltransferase) family protein	7.13333	0.6354	0.366848	9.52	1.54477	0.891871	0.280182	7.9	0.353836	0.204287	0.96679	7.62	0.632139	0.364966	0.866494
AT1G08290	WIP3	WIP domain protein 3	2.08	0.347707	0.200749	1.86667	0.545191	0.314766	1	1.74667	0.806866	0.465845	1	1.54	0.221133	0.127671	1
AT1G08300	NVL	no vein-like	2.31333	0.277909	0.160451	2.79667	0.505206	0.291681	1	2.53667	0.118462	0.0683943	1	2.18667	0.282902	0.163333	1
AT1G08310		alpha/beta-Hydrolases superfamily protein	6.21667	1.15647	0.667691	6.48	0.875386	0.505404	1	5.28	0.266271	0.153731	1	6.21667	0.478156	0.276064	1
AT1G08315		ARM repeat superfamily protein	8.82	0.53563	0.309246	9.12	0.0556776	0.0321455	1	8.68	1.47442	0.851254	1	8.39667	0.889513	0.513561	1
AT1G08320	TGA9, bZIP21	bZIP transcription factor family protein	11.1267	1.31546	0.759481	13.1433	0.0680686	0.0392994	0.934434	10.0967	1.45796	0.841751	1	10.8167	1.7043	0.983977	1
AT1G08340		Rho GTPase activating protein with PAK-box/P21-Rho-binding domain	6.24	0.266646	0.153948	7.77333	0.959184	0.553785	0.562039	6.63667	0.464579	0.268225	1	6.78333	1.30799	0.755167	0.853093
AT1G08350		Endomembrane protein 70 protein family	9.02667	0.702092	0.405353	8.94333	0.37899	0.21881	1	7.6	1.01799	0.587736	1	8.31	0.395095	0.228108	1
AT1G08360		Ribosomal protein L1p/L10e family	434.523	10.9366	6.31422	426.123	33.3031	19.2276	1	420.56	19.5725	11.3002	1	429.067	21.8492	12.6147	0.93788
AT1G08370	DCP1, ATDCP1	decapping 1	27.14	2.44845	1.41361	28.0033	2.17716	1.25698	1	24.29	1.00643	0.581062	1	24.0733	1.01746	0.587433	1
AT1G08380	PSAO	photosystem I subunit O	2209.54	204.741	118.207	2322.68	223.575	129.081	1	2590.32	209.824	121.142	0.207645	2007.5	274.074	158.237	1
AT1G08390		unknown protein; Has 62 Blast hits to 62 proteins in 27 species: Archae - 0; Bacteria - 0; Metazoa - 34; Fungi - 0; Plants - 28; Viruses - 0; Other Eukaryotes - 0 (source: NCBI BLink).	9.48333	1.34188	0.774733	8.66667	1.92511	1.11146	1	10.91	1.09343	0.631295	0.988261	8.99	1.05485	0.609016	1
AT1G08400		RINT-1 / TIP-1 family	3.13667	0.225019	0.129915	3.28333	0.0493288	0.02848	1	3.15	0.147986	0.08544	1	3.34	0.295973	0.17088	0.952676
AT1G08410		P-loop containing nucleoside triphosphate hydrolases superfamily protein	10.4267	0.174738	0.100885	9.64	1.24012	0.715984	1	10.11	0.581292	0.335609	1	9.98667	0.948701	0.547733	1
AT1G08420	BSL2	BRI1 suppressor 1 (BSU1)-like 2	18.8167	0.894725	0.51657	20	0.451331	0.260576	1	19.5333	0.413562	0.23877	0.968964	17.7967	1.88325	1.0873	1
AT1G08430	ALMT1, ATALMT1	aluminum-activated malate transporter 1	7.85	3.53775	2.04252	7.31667	2.91143	1.68092	1	5.38	1.30104	0.751155	1	4.53667	0.725695	0.41898	0.849483
AT1G08440		Aluminium activated malate transporter family protein	0.0233333	0.0404145	0.0233333	0	0	0	1	0.0533333	0.046188	0.0266667	1	0.0133333	0.023094	0.0133333	1
AT1G08450	CRT3, PSL1, EBS2, AtCRT3	calreticulin 3	58.7133	0.598025	0.34527	57.4833	0.518106	0.299128	1	51.8633	4.28271	2.47263	1	56.8967	5.94224	3.43075	1
AT1G08460	HDA08, HDA8, ATHDA8	histone deacetylase 8	13.5167	1.03389	0.596918	13.6867	0.766572	0.442581	1	13.6867	0.10504	0.0606447	1	12.2333	1.41797	0.818664	1
AT1G08465	YAB2	Plant-specific transcription factor YABBY family protein	18.4767	1.30967	0.756138	16.6633	1.12545	0.649778	0.988303	16.8933	2.16648	1.25082	1	15.57	1.73144	0.99965	0.855373
AT1G08470	SSL3	strictosidine synthase-like 3	23.17	1.40993	0.814023	22.99	0.465081	0.268514	1	20.9233	2.30966	1.33348	1	21.5967	3.39024	1.95736	1
AT1G08480		unknown protein; FUNCTIONS IN: molecular_function unknown; INVOLVED IN: biological_process unknown; LOCATED IN: mitochondrion, plasma membrane, plastid, vacuole; EXPRESSED IN: 27 plant structures; EXPRESSED DURING: 15 growth stages; Has 39 Blast hits to 39 proteins in 13 species: Archae - 0; Bacteria - 0; Metazoa - 0; Fungi - 0; Plants - 39; Viruses - 0; Other Eukaryotes - 0 (source: NCBI BLink).	93.5667	2.00271	1.15626	100.587	5.80354	3.35067	1	103.67	5.86623	3.38687	0.382857	94.1633	6.69623	3.86607	0.860709
AT1G08490	ATSUFS, SUFS, ATCPNIFS, ATNFS2, CPNIFS	chloroplastic NIFS-like cysteine desulfurase	31.42	2.4157	1.3947	33.2633	0.777324	0.448788	1	33.0733	2.3222	1.34073	0.894494	35.99	2.04795	1.18238	0.101416
AT1G08500	ENODL18, AtENODL18	early nodulin-like protein 18	9.81333	1.17287	0.677159	7.07333	0.971408	0.560843	0.333495	10.99	2.04668	1.18165	1	7.31333	0.613297	0.354087	0.591504
AT1G08510	FATB	fatty acyl-ACP thioesterases B	77.01	3.02372	1.74575	79.8867	6.37076	3.67816	1	71.01	3.61249	2.08567	1	66.55	9.8778	5.70295	0.773812
AT1G08520	ALB1, ALB-1V, V157, PDE166, CHLD	ALBINA 1	93.66	4.14704	2.39429	100.53	1.32548	0.765267	1	95.7967	5.39528	3.11497	1	91.46	8.60943	4.97066	1
AT1G08530		unknown protein; FUNCTIONS IN: molecular_function unknown; INVOLVED IN: biological_process unknown; LOCATED IN: chloroplast; BEST Arabidopsis thaliana protein match is: unknown protein (TAIR:AT5G09995.2); Has 140 Blast hits to 140 proteins in 53 species: Archae - 0; Bacteria - 63; Metazoa - 0; Fungi - 0; Plants - 76; Viruses - 0; Other Eukaryotes - 1 (source: NCBI BLink).	14.6533	1.29701	0.748829	14.36	0.555608	0.32078	1	14.0833	1.07076	0.618205	1	12.0667	1.27441	0.735784	0.869967
AT1G08540	SIGB, SIG1, SIG2, SIGA, ATSIG1, ABC1, ATSIG2	RNApolymerase sigma subunit 2	68.7333	6.82775	3.942	68.8067	5.21353	3.01004	1	69.49	1.2326	0.711641	1	66.7467	7.95866	4.59493	1
AT1G08550	NPQ1, AVDE1	non-photochemical quenching 1	73.23	3.97667	2.29593	78.2933	2.08836	1.20571	1	75.4633	7.52945	4.34713	0.755275	70.05	9.5516	5.51462	1
AT1G08560	SYP111, KN, ATSYP111	syntaxin of plants 111	68.9233	8.32703	4.80761	62.9967	2.49312	1.4394	1	55.94	6.63809	3.83251	0.976627	59.35	0.821645	0.474377	1
AT1G08570	ACHT4	atypical CYS HIS rich thioredoxin 4	173.747	15.8156	9.13112	125.843	11.4536	6.61273	0.00080298	153.23	17.9586	10.3684	1	133.457	11.8974	6.86897	0.0983446
AT1G08580		unknown protein; Has 39 Blast hits to 39 proteins in 15 species: Archae - 0; Bacteria - 0; Metazoa - 0; Fungi - 0; Plants - 35; Viruses - 0; Other Eukaryotes - 4 (source: NCBI BLink).	46.08	4.15119	2.39669	40.77	1.46857	0.84788	0.976856	49.9033	2.03866	1.17702	0.715769	43.59	4.62003	2.66738	1
AT1G08590		Leucine-rich receptor-like protein kinase family protein	5.31	0.510294	0.294618	6.53	0.991413	0.572393	0.500067	5.87333	0.258134	0.149034	0.743152	5.36667	0.448813	0.259122	0.987298
AT1G08592		Potential natural antisense gene, locus overlaps with AT1G08590	3.00667	1.31489	0.759152	2.78	0.347707	0.200749	1	1.58333	0.652559	0.376755	0.329522	3.31667	0.288848	0.166767	1
AT1G08600	ATRX, CHR20	P-loop containing nucleoside triphosphate hydrolases superfamily protein	13.6267	0.950386	0.548706	13.3733	0.0750555	0.0433333	1	12.43	0.911098	0.526023	1	12.85	0.842852	0.486621	1
AT1G08610		Pentatricopeptide repeat (PPR) superfamily protein	5.82	0.582323	0.336204	4.82667	0.580546	0.335178	0.916316	4.44	0.690217	0.398497	0.915493	4.46667	0.205994	0.11893	0.695678
AT1G08620	PKDM7D	Transcription factor jumonji (jmj) family protein / zinc finger (C5HC2 type) family protein	12.1533	0.96033	0.554447	11.53	0.676166	0.390384	1	10.6867	1.35149	0.780285	1	11.05	1.22723	0.708543	1
AT1G08630	THA1	threonine aldolase 1	8.82333	1.67649	0.967924	11.37	2.20093	1.27071	0.935925	6.13	2.14888	1.24066	0.564451	9.00333	1.51869	0.876819	1
AT1G08640	CJD1	Chloroplast J-like domain 1	65.0367	2.13542	1.23289	57.1667	6.75162	3.89805	0.503754	65.83	4.23465	2.44488	1	66.4767	5.59589	3.23079	0.783767
AT1G08650	PPCK1, ATPPCK1	phosphoenolpyruvate carboxylase kinase 1	19.5533	4.54513	2.62413	15.5867	0.590028	0.340653	0.473223	18.5467	2.33147	1.34607	1	14.3367	0.134288	0.0775314	0.283478
AT1G08660	MGP2	MALE GAMETOPHYTE DEFECTIVE 2	22.7967	0.61655	0.355965	24.39	0.06	0.034641	1	21.59	1.40114	0.80895	1	22.5467	1.98072	1.14357	1
AT1G08670		ENTH/VHS family protein	2.89333	0.872028	0.503466	3.15	0.978928	0.565184	1	2.49333	0.499032	0.288116	1	2.61667	0.135769	0.0783865	1
AT1G08680	ZIGA4, AGD14	ARF GAP-like zinc finger-containing protein ZIGA4	19.6667	0.78239	0.451713	22.1933	0.614356	0.354699	0.748061	18.8267	1.59086	0.918483	1	18.97	1.97616	1.14094	1
AT1G08695	SCRL3	SCR-like 3	0	0	0	0	0	0	NA	0	0	0	NA	0	0	0	NA
AT1G08700	PS1	Presenilin-1	20.6867	2.14337	1.23748	21.8867	0.465439	0.268721	1	24.3567	2.3749	1.37115	0.426507	20.3433	1.87777	1.08413	1
AT1G08710		F-box family protein	9.84333	0.993294	0.573479	10.3967	0.73146	0.422308	1	11.0633	0.887149	0.512196	0.931001	11.12	1.09668	0.633167	0.605232
AT1G08720	EDR1, ATEDR1	Protein kinase superfamily protein	10.8067	1.16346	0.671722	14.0767	0.8536	0.492826	0.0265246	11.9867	1.5879	0.916776	0.659393	12.3833	1.49346	0.862252	0.135874
AT1G08730	XIC, ATXIC	Myosin family protein with Dil domain	0.506667	0.0416333	0.024037	0.413333	0.109697	0.0633333	1	0.413333	0.0602771	0.034801	1	0.54	0.043589	0.0251661	1
AT1G08735		transposable element gene	0.0166667	0.011547	0.00666667	0.0166667	0.011547	0.00666667	1	0.0133333	0.0057735	0.00333333	1	0.0133333	0.011547	0.00666667	1
AT1G08740		transposable element gene	0	0	0	0	0	0	NA	0	0	0	NA	0	0	0	NA
AT1G08750		Peptidase C13 family	15.7	0.753193	0.434856	15.4567	1.17738	0.679763	1	14.39	1.89518	1.09418	1	13.6367	1.30496	0.753422	0.98127
AT1G08760		Plant protein of unknown function (DUF936)	13.8367	0.800521	0.462181	14.09	1.24165	0.716868	1	11.8433	0.625646	0.361217	1	13.2167	2.17519	1.25584	1
AT1G08770	PRA1.E	prenylated RAB acceptor 1.E	15.04	1.74605	1.00808	16.05	1.42979	0.82549	1	15.03	1.31053	0.756637	1	12.9333	2.86015	1.65131	0.919594
AT1G08780	AIP3, PFD4	ABI3-interacting protein 3	33.0333	0.878996	0.507488	31.8567	2.61462	1.50955	1	33.05	0.671789	0.387857	1	31.1133	5.05941	2.92105	1
AT1G08790		Protein of unknown function (DUF1685)	0.09	0.155885	0.09	0	0	0	1	0	0	0	1	0	0	0	1
AT1G08800		Protein of unknown function, DUF593	14.33	0.90945	0.525071	14.1533	0.584494	0.337458	1	13.22	0.576541	0.332866	1	13.7567	1.27755	0.737594	1
AT1G08810	MYB60, AtMYB60	myb domain protein 60	25.3	3.97773	2.29654	21.3433	3.11632	1.79921	0.399889	25.0667	1.39156	0.803416	1	22.0233	2.16096	1.24763	0.882315
AT1G08820	VAP27-2	vamp/synaptobrevin-associated protein 27-2	28.6067	1.51414	0.874192	33.4433	3.63541	2.09891	0.595493	29.48	2.3731	1.37011	1	27.1033	1.82654	1.05455	1
AT1G08830	CSD1	copper/zinc superoxide dismutase 1	193.15	16.6447	9.6098	165.033	23.7255	13.6979	0.800912	205.203	27.877	16.0948	1	169.643	24.0083	13.8612	0.997434
AT1G08840	emb2411	DNA replication helicase, putative	2.58	0.185203	0.106927	2.61	0.0984886	0.0568624	1	2.46333	0.219393	0.126667	1	2.32	0.294618	0.170098	1
AT1G08845		Ribosomal L18p/L5e family protein	9.28333	0.703231	0.40601	8.88667	0.990269	0.571732	1	10.07	1.50622	0.869617	1	7.83	1.67985	0.969863	1
AT1G08860	BON3	Calcium-dependent phospholipid-binding Copine family protein	0.216667	0.210317	0.121427	0.19	0.034641	0.02	1	0.236667	0.125033	0.072188	1	0.376667	0.0665833	0.0384419	0.920171
AT1G08870		pre-tRNA	0	0	0	0	0	0	NA	0	0	0	NA	0	0	0	NA
AT1G08880	HTA5, H2AXA, G-H2AX, GAMMA-H2AX	Histone superfamily protein	121.14	6.62247	3.82348	118.973	18.2073	10.512	1	107.42	3.02223	1.74489	1	129.377	12.52	7.22843	0.418
AT1G08890		Major facilitator superfamily protein	10.7367	2.05858	1.18852	11.7633	1.51599	0.875259	1	10.1633	1.28469	0.741717	1	11.8167	1.53393	0.885613	0.556587
AT1G08900		Major facilitator superfamily protein	18.3867	1.50028	0.866186	22.48	1.75223	1.01165	0.423234	16.61	1.51753	0.876147	1	20.5867	4.67051	2.69652	0.447886
AT1G08910	EMB3001	zinc ion binding;zinc ion binding	8.52333	0.287112	0.165764	8.58	0.912634	0.526909	1	8.05	0.814616	0.470319	1	8.70333	0.745274	0.430284	0.943417
AT1G08920	ESL1	ERD (early response to dehydration) six-like 1	26.36	2.44393	1.411	34.41	4.5432	2.62302	0.119737	22.44	3.09238	1.78539	1	24.3967	1.53142	0.884163	1
AT1G08930	ERD6	Major facilitator superfamily protein	155.737	42.4269	24.4952	187.313	8.27208	4.77589	1	157.853	65.7217	37.9445	1	206.053	9.35992	5.40395	0.547046
AT1G08940		Phosphoglycerate mutase family protein	13.1733	1.32296	0.763814	11.7667	0.420991	0.243059	1	13.5067	1.41514	0.817034	1	12.7333	2.25655	1.30282	1
AT1G08950		pre-tRNA	0	0	0	0	0	0	NA	0	0	0	NA	0	0	0	NA
AT1G08960	CAX11, ATCAX11	cation exchanger 11	7.59	0.167033	0.0964365	7.27667	0.258134	0.149034	1	6.89333	0.450148	0.259893	1	6.33333	1.03365	0.596778	0.904444
AT1G08970	HAP5C, NF-YC9	nuclear factor Y, subunit C9	31.4633	1.56724	0.904845	30.7433	2.6317	1.51941	1	34.1967	5.19906	3.00168	1	27.2	4.04709	2.33659	0.963417
AT1G08980	ATAMI1, AMI1, ATTOC64-I, TOC64-I	amidase 1	44.6233	2.72012	1.57046	51.26	1.53717	0.887487	0.606939	45.9533	6.89439	3.98048	1	49.8867	5.90288	3.40803	0.21092
AT1G08985		AP2/B3-like transcriptional factor family protein	0	0	0	0	0	0	NA	0.09	0.155885	0.09	1	0	0	0	NA
AT1G08990	PGSIP5	plant glycogenin-like starch initiation protein 5	6.81667	1.0845	0.626135	7.33667	0.482113	0.278348	1	6.47667	0.732143	0.422703	1	5.55333	0.796639	0.45994	0.946493
AT1G09000	ANP1, MAPKKK1, NP1	NPK1-related protein kinase 1	2.99333	0.361985	0.208992	2.77333	0.541972	0.312908	1	3.02667	0.137961	0.079652	1	2.74333	0.478574	0.276305	1
AT1G09010		glycoside hydrolase family 2 protein	37.2033	1.15284	0.665591	42.9633	1.36873	0.790239	0.340853	33.4967	2.86084	1.65171	1	34.9433	4.7775	2.75829	1
AT1G09020	SNF4, ATSNF4	homolog of yeast sucrose nonfermenting 4	27.6133	1.66103	0.958998	27.3467	1.61992	0.93526	1	27.4167	2.05456	1.1862	1	24.0633	2.34274	1.35258	0.957537
AT1G09026		unknown protein; LOCATED IN: endomembrane system; Has 30201 Blast hits to 17322 proteins in 780 species: Archae - 12; Bacteria - 1396; Metazoa - 17338; Fungi - 3422; Plants - 5037; Viruses - 0; Other Eukaryotes - 2996 (source: NCBI BLink).	0	0	0	0	0	0	NA	0	0	0	NA	0	0	0	NA
AT1G09030	NF-YB4	nuclear factor Y, subunit B4	0	0	0	0.08	0.138564	0.08	1	0	0	0	NA	0.0466667	0.080829	0.0466667	1
AT1G09040		unknown protein; FUNCTIONS IN: molecular_function unknown; INVOLVED IN: biological_process unknown; LOCATED IN: membrane; EXPRESSED IN: leaf; BEST Arabidopsis thaliana protein match is: unknown protein (TAIR:AT1G09050.1); Has 614 Blast hits to 567 proteins in 104 species: Archae - 2; Bacteria - 12; Metazoa - 344; Fungi - 31; Plants - 81; Viruses - 0; Other Eukaryotes - 144 (source: NCBI BLink).	2.68333	0.080829	0.0466667	3.05333	0.378065	0.218276	1	2.45667	0.401539	0.231828	1	3.12667	0.535755	0.309318	0.572833
AT1G09050		unknown protein; BEST Arabidopsis thaliana protein match is: unknown protein (TAIR:AT1G09040.1); Has 552 Blast hits to 499 proteins in 115 species: Archae - 0; Bacteria - 86; Metazoa - 259; Fungi - 14; Plants - 77; Viruses - 0; Other Eukaryotes - 116 (source: NCBI BLink).	2.88333	0.263881	0.152352	2.90333	0.306649	0.177044	1	2.07333	0.293995	0.169738	0.838859	2.56	0.202978	0.117189	1
AT1G09060		Zinc finger, RING-type;Transcription factor jumonji/aspartyl beta-hydroxylase	25.5267	1.91891	1.10789	27.84	0.915915	0.528804	0.935925	23.6	2.6099	1.50683	1	26.4967	2.68787	1.55184	0.602078
AT1G09070	SRC2, (AT)SRC2	soybean gene regulated by cold-2	152.687	30.1153	17.3871	181.963	17.688	10.2122	1	163.313	66.0684	38.1446	1	154.757	9.35091	5.39875	1
AT1G09080	BIP3	Heat shock protein 70 (Hsp 70) family protein	0.67	0.0953939	0.0550757	0.853333	0.282902	0.163333	1	0.42	0.245561	0.141774	1	0.47	0.105357	0.0608276	0.974678
AT1G09090	ATRBOHB, ATRBOHB-BETA, RBOHB	respiratory burst oxidase homolog B	3.84	1.07531	0.620833	4.44333	0.812055	0.46884	1	4.07667	0.865814	0.499878	1	5.08333	0.240069	0.138604	0.484911
AT1G09100	RPT5B	26S proteasome AAA-ATPase subunit RPT5B	23.9767	1.1415	0.659048	23.3433	2.81052	1.62266	1	23.5433	2.59232	1.49668	1	22.0667	1.80578	1.04257	1
AT1G09110		pre-tRNA	0	0	0	0	0	0	NA	0.0966667	0.167432	0.0966667	NA	0.0433333	0.0750555	0.0433333	NA
AT1G09130		ATP-dependent caseinolytic (Clp) protease/crotonase family protein	104.077	3.05007	1.76096	108.74	5.918	3.41676	1	108	7.57662	4.37436	0.866962	105.957	5.21724	3.01218	0.692997
AT1G09140	ATSRP30, SR30, At-SR30	SERINE-ARGININE PROTEIN 30	57.88	3.41075	1.9692	57.6833	8.42491	4.86412	1	52.06	3.17062	1.83056	1	45.5667	5.53495	3.1956	0.355722
AT1G09150		pseudouridine synthase and archaeosine transglycosylase (PUA) domain-containing protein	48.3733	0.703017	0.405887	49.4433	3.473	2.00514	1	46.4767	3.66527	2.11615	1	47.7967	3.57757	2.06551	0.978026
AT1G09155	AtPP2-B15, PP2-B15	phloem protein 2-B15	1.96333	0.469184	0.270883	2.46333	0.250067	0.144376	1	1.56667	0.169214	0.0976957	1	2.45667	0.331713	0.191514	0.685165
AT1G09157		Protein of unknown function (DUF679)	0.0333333	0.057735	0.0333333	0	0	0	1	0	0	0	1	0	0	0	1
AT1G09160		Protein phosphatase 2C family protein	24.5433	0.533135	0.307806	25.8067	0.750355	0.433218	1	21.8	2.49782	1.44212	1	22.92	2.37394	1.3706	1
AT1G09170		P-loop nucleoside triphosphate hydrolases superfamily protein with CH (Calponin Homology) domain	2.23	0.306431	0.176918	2.05	0.274955	0.158745	1	1.83	0.138924	0.0802081	1	1.66333	0.109697	0.0633333	0.825322
AT1G09176		unknown protein; FUNCTIONS IN: molecular_function unknown; INVOLVED IN: biological_process unknown; LOCATED IN: endomembrane system; Has 30201 Blast hits to 17322 proteins in 780 species: Archae - 12; Bacteria - 1396; Metazoa - 17338; Fungi - 3422; Plants - 5037; Viruses - 0; Other Eukaryotes - 2996 (source: NCBI BLink).	0.256667	0.0960902	0.0554777	0.403333	0.0472582	0.0272845	1	0.273333	0.136504	0.0788106	1	0.45	0.406325	0.234592	1
AT1G09180	ATSAR1, ATSARA1A, SARA1A	secretion-associated RAS super family 1	1.25	0.269629	0.155671	1.88667	0.135769	0.0783865	0.988303	1.19	0.590254	0.340783	1	1.74333	0.547936	0.316351	0.861423
AT1G09190		Tetratricopeptide repeat (TPR)-like superfamily protein	2.05	0.101489	0.0585947	2.21667	0.315013	0.181873	1	2.76667	0.549758	0.317403	0.705936	2.60333	0.425245	0.245515	0.517177
AT1G09195		FUNCTIONS IN: molecular_function unknown; INVOLVED IN: biological_process unknown; LOCATED IN: mitochondrion; CONTAINS InterPro DOMAIN/s: Metal-dependent phosphohydrolase, HD subdomain (InterPro:IPR006674), Ppx/GppA phosphatase (InterPro:IPR003695); Has 30201 Blast hits to 17322 proteins in 780 species: Archae - 12; Bacteria - 1396; Metazoa - 17338; Fungi - 3422; Plants - 5037; Viruses - 0; Other…	8.22	0.7502	0.433128	8.35667	1.01412	0.585501	1	6.84667	1.0062	0.580928	1	7.84333	1.16809	0.674397	1
AT1G09200		Histone superfamily protein	118.32	11.3583	6.55772	105.28	14.1502	8.1696	0.687474	96.98	3.2008	1.84798	0.712712	105.56	9.07116	5.23724	1
AT1G09210	CRT1b, AtCRT1b	calreticulin 1b	90.9433	2.58809	1.49424	111.95	5.56061	3.21042	0.0469467	95.4667	9.08366	5.24446	0.613056	100.643	7.7798	4.49167	0.135257
AT1G09220		Pentatricopeptide repeat (PPR) superfamily protein	1.20667	0.323316	0.186667	1.63667	0.333816	0.192729	1	1.33	0.417253	0.240901	1	1.44333	0.0251661	0.0145297	0.981597
AT1G09230		RNA-binding (RRM/RBD/RNP motifs) family protein	10.4233	0.500833	0.289156	11.1067	0.266521	0.153876	1	10.1467	1.00858	0.582304	1	9.39	1.30184	0.75162	1
AT1G09240	NAS3, ATNAS3	nicotianamine synthase 3	7.38667	0.677151	0.390953	8.63333	2.08135	1.20167	1	5.84333	1.50154	0.866917	1	5.37333	1.35138	0.780221	0.918657
AT1G09245		Plant self-incompatibility protein S1 family	0	0	0	0	0	0	NA	0	0	0	NA	0	0	0	NA
AT1G09250		basic helix-loop-helix (bHLH) DNA-binding superfamily protein	22.0033	2.71091	1.56514	19.6467	2.11283	1.21984	0.991208	20.2467	3.09078	1.78446	1	17.1167	2.6716	1.54245	0.485695
AT1G09260		Chaperone DnaJ-domain superfamily protein	0	0	0	0	0	0	NA	0	0	0	NA	0	0	0	NA
AT1G09270	IMPA-4	importin alpha isoform 4	39.43	0.746458	0.430968	41.6733	2.49316	1.43943	1	37.5467	3.17887	1.83532	1	35.3933	2.53776	1.46518	1
AT1G09280		CONTAINS InterPro DOMAIN/s: Rhodanese-like (InterPro:IPR001763), Serine hydrolase (InterPro:IPR005645); BEST Arabidopsis thaliana protein match is: Rhodanese/Cell cycle control phosphatase superfamily protein (TAIR:AT2G40760.1); Has 5925 Blast hits to 5912 proteins in 1592 species: Archae - 0; Bacteria - 2946; Metazoa - 156; Fungi - 408; Plants - 229; Viruses - 0; Other Eukaryotes - 2186 (source:…	11.3267	0.442305	0.255365	12.4333	0.30271	0.17477	1	11.3633	0.711782	0.410947	1	11.3533	0.715285	0.41297	0.986632
AT1G09290		unknown protein; Has 73 Blast hits to 71 proteins in 26 species: Archae - 0; Bacteria - 0; Metazoa - 5; Fungi - 11; Plants - 54; Viruses - 0; Other Eukaryotes - 3 (source: NCBI BLink).	12.86	0.75505	0.435928	12.5467	0.969244	0.559593	1	12.02	1.17758	0.679877	1	11.9667	1.74726	1.00878	1
AT1G09300		Metallopeptidase M24 family protein	6.53667	0.205508	0.11865	5.76667	0.587055	0.338936	1	6.70667	0.812978	0.469373	1	6.76667	0.470354	0.271559	0.938536
AT1G09310		Protein of unknown function, DUF538	1550.59	71.9813	41.5584	1354.17	118.523	68.4292	0.433777	1489.87	62.5065	36.0882	1	1396.03	232.7	134.349	1
AT1G09320		agenet domain-containing protein	7.69333	0.487887	0.281681	8.33	0.336006	0.193993	1	7.17667	0.760548	0.439103	1	7.97	1.68057	0.970275	0.974678
AT1G09330		unknown protein; FUNCTIONS IN: molecular_function unknown; INVOLVED IN: biological_process unknown; LOCATED IN: integral to membrane; EXPRESSED IN: 24 plant structures; EXPRESSED DURING: 15 growth stages; CONTAINS InterPro DOMAIN/s: Protein of unknown function DUF846, eukaryotic (InterPro:IPR008564); Has 518 Blast hits to 518 proteins in 206 species: Archae - 0; Bacteria - 0; Metazoa - 193; Fungi…	45.1333	3.62951	2.0955	43.3367	3.735	2.1564	1	41.9067	0.109697	0.0633333	1	39.0867	3.48044	2.00943	0.918562
AT1G09340	CRB, CSP41B, HIP1.3	chloroplast RNA binding	862.907	30.7238	17.7384	819.28	41.9382	24.2131	1	880.043	52.7249	30.4407	0.87705	874.947	101.758	58.7502	0.791779
AT1G09350	AtGolS3, GolS3	galactinol synthase 3	0.546667	0.217332	0.125477	0.366667	0.0665833	0.0384419	1	0.226667	0.0650641	0.0375648	0.959555	0.44	0.19975	0.115326	1
AT1G09360		Plant invertase/pectin methylesterase inhibitor superfamily protein	0	0	0	0	0	0	NA	0	0	0	NA	0	0	0	NA
AT1G09370		Plant invertase/pectin methylesterase inhibitor superfamily protein	0.193333	0.334863	0.193333	0.316667	0.126623	0.0731057	1	0.186667	0.0585947	0.0338296	1	0.153333	0.133167	0.0768838	1
AT1G09380		nodulin MtN21 /EamA-like transporter family protein	0.456667	0.0305505	0.0176383	0.35	0.141774	0.0818535	1	0.293333	0.155349	0.0896908	1	0.28	0.08	0.046188	1
AT1G09390		GDSL-like Lipase/Acylhydrolase superfamily protein	18.81	2.61436	1.5094	18.28	0.697424	0.402658	1	16.32	1.50688	0.87	1	15.48	0.563471	0.32532	0.849386
AT1G09400		FMN-linked oxidoreductases superfamily protein	0.4	0.101489	0.0585947	0.353333	0.204042	0.117804	1	0.273333	0.136504	0.0788106	1	0.266667	0.0750555	0.0433333	1
AT1G09410		pentatricopeptide (PPR) repeat-containing protein	1.26333	0.0665833	0.0384419	1.21	0.0754983	0.043589	1	1.26667	0.085049	0.0491031	1	1.12333	0.051316	0.0296273	1
AT1G09415	NIMIN-3	NIM1-interacting 3	46.1333	4.42255	2.55336	45.6867	1.21624	0.702195	1	41.85	5.64652	3.26002	1	52.9367	8.33712	4.81344	0.311759
AT1G09420	G6PD4	glucose-6-phosphate dehydrogenase 4	9.76667	0.669353	0.386451	9.85333	0.924464	0.533739	1	8.57	1.02893	0.594054	1	8.11667	0.55003	0.31756	0.84988
AT1G09421		other RNA	0.443333	0.266896	0.154092	0.796667	0.414045	0.239049	1	0.76	0.722703	0.417253	1	0.806667	0.304357	0.175721	0.831557
AT1G09430	ACLA-3	ATP-citrate lyase A-3	59.67	3.01914	1.7431	63.1167	2.48456	1.43446	1	58.2633	1.90027	1.09712	1	54.8167	6.65211	3.8406	1
AT1G09440		Protein kinase superfamily protein	16.44	1.23721	0.714306	16.7567	1.37143	0.791798	1	13.77	1.41715	0.818189	0.9866	14.33	1.07513	0.620725	1
AT1G09450		Protein kinase superfamily protein	3.02333	0.409186	0.236244	3.29	0.147309	0.085049	1	2.99	0.455082	0.262742	1	3.36667	0.40501	0.233833	0.726932
AT1G09460		Carbohydrate-binding X8 domain superfamily protein	13.46	1.23984	0.715821	16.6767	0.812055	0.46884	0.406266	13.9467	2.61974	1.51251	1	13.3967	1.87535	1.08273	1
AT1G09470		unknown protein; FUNCTIONS IN: molecular_function unknown; EXPRESSED IN: cotyledon; BEST Arabidopsis thaliana protein match is: unknown protein (TAIR:AT5G26770.1); Has 55019 Blast hits to 30094 proteins in 2088 species: Archae - 730; Bacteria - 6553; Metazoa - 28961; Fungi - 4800; Plants - 2559; Viruses - 111; Other Eukaryotes - 11305 (source: NCBI BLink).	9.69667	1.93345	1.11628	10.1067	1.75386	1.01259	1	9.18333	0.985715	0.569103	1	8.33667	0.720093	0.415746	1
AT1G09480		NAD(P)-binding Rossmann-fold superfamily protein	3.55667	0.492172	0.284156	3.03	0.295127	0.170392	1	3.97667	0.931468	0.537784	1	3.46	0.155242	0.0896289	1
AT1G09483		unknown protein; BEST Arabidopsis thaliana protein match is: unknown protein (TAIR:AT1G09470.1); Has 48 Blast hits to 48 proteins in 9 species: Archae - 0; Bacteria - 0; Metazoa - 0; Fungi - 0; Plants - 48; Viruses - 0; Other Eukaryotes - 0 (source: NCBI BLink).	0.0566667	0.0981495	0.0566667	0	0	0	1	0.0533333	0.092376	0.0533333	1	0	0	0	1
AT1G09486		pseudogene, 60S ribosomal protein L21 (RPL21B), temporary automated functional assignment; blastp match of 67% identity and 2.0e-52 P-value to GP	2.32	0.528299	0.305014	1.74333	0.701166	0.404818	0.942194	2.28667	0.302379	0.174579	1	1.57667	0.17673	0.102035	0.592849
AT1G09490		NAD(P)-binding Rossmann-fold superfamily protein	31.6533	0.935218	0.539949	32.9467	1.81001	1.04501	1	30.42	1.89042	1.09144	1	30.53	3.19019	1.84186	1
AT1G09500		NAD(P)-binding Rossmann-fold superfamily protein	3.06667	0.855589	0.493975	4.53333	0.705502	0.407322	0.349232	3.11	0.223383	0.12897	1	3.73	0.38223	0.220681	0.738775
AT1G09510		NAD(P)-binding Rossmann-fold superfamily protein	0	0	0	0	0	0	NA	0	0	0	NA	0	0	0	NA
AT1G09520		LOCATED IN: chloroplast; EXPRESSED IN: 21 plant structures; EXPRESSED DURING: 12 growth stages; CONTAINS InterPro DOMAIN/s: Zinc finger, PHD-type, conserved site (InterPro:IPR019786); BEST Arabidopsis thaliana protein match is: PHD finger family protein (TAIR:AT3G17460.1); Has 56 Blast hits to 56 proteins in 17 species: Archae - 0; Bacteria - 2; Metazoa - 0; Fungi - 4; Plants - 46; Viruses - 0; O…	8.96	2.11587	1.2216	9.95	1.16529	0.67278	1	9.92333	1.47028	0.848869	1	9.46333	1.11289	0.64253	1
AT1G09530	PIF3, POC1, PAP3	phytochrome interacting factor 3	25.9533	4.3189	2.49352	26.8767	2.37087	1.36882	1	21.74	1.73127	0.99955	0.884727	23.44	1.73943	1.00426	1
AT1G09540	MYB61, ATMYB61	myb domain protein 61	1.99	0.255147	0.147309	1.63	0.363456	0.209841	1	1.90667	0.368284	0.212629	1	1.46333	0.291947	0.168556	0.921723
AT1G09550		Pectinacetylesterase family protein	0	0	0	0.02	0.034641	0.02	1	0	0	0	NA	0	0	0	NA
AT1G09560	GLP5	germin-like protein 5	154.997	18.662	10.7745	153.947	13.4051	7.73944	1	186.473	24.8725	14.3601	0.550571	128.577	6.62168	3.82303	0.796765
AT1G09570	PHYA, FHY2, FRE1, HY8	phytochrome A	39.5733	0.656227	0.378873	53.0267	3.07425	1.77492	0.000334974	36.3467	1.56813	0.905361	1	41.7033	7.8788	4.54883	0.501233
AT1G09575		Protein of unknown function (DUF607)	9.65	0.684617	0.395264	11.3867	0.864079	0.498877	0.882643	7.78	0.805792	0.465224	0.961886	10.5533	1.77528	1.02496	0.701193
AT1G09580		emp24/gp25L/p24 family/GOLD family protein	16.8467	0.894893	0.516667	16.2467	2.23608	1.291	1	15.34	1.41234	0.815414	1	14.48	1.32616	0.765659	0.966529
AT1G09590		Translation protein SH3-like family protein	277.05	22.6995	13.1056	260.473	18.1486	10.4781	1	296.587	7.27056	4.19766	0.685707	266.057	14.9408	8.62605	1
AT1G09600		Protein kinase superfamily protein	0.743333	0.0152753	0.00881917	0.96	0.19975	0.115326	1	0.803333	0.148436	0.0856997	1	1.05333	0.106927	0.0617342	0.575073
AT1G09610		Protein of unknown function (DUF579)	1.31333	0.704012	0.406462	0.896667	0.250267	0.144491	1	1.06667	0.151438	0.0874325	1	0.91	0.0458258	0.0264575	1
AT1G09620		ATP binding;leucine-tRNA ligases;aminoacyl-tRNA ligases;nucleotide binding;ATP binding;aminoacyl-tRNA ligases	61.7333	2.13378	1.23194	62.5133	0.676855	0.390783	1	56.0067	3.50386	2.02295	1	58.8667	5.7564	3.32346	1
AT1G09625		unknown protein; LOCATED IN: endomembrane system; Has 4 Blast hits to 4 proteins in 2 species: Archae - 0; Bacteria - 0; Metazoa - 0; Fungi - 0; Plants - 4; Viruses - 0; Other Eukaryotes - 0 (source: NCBI BLink).	0	0	0	0	0	0	NA	0	0	0	NA	0	0	0	NA
AT1G09630	ATRAB11C, ATRABA2A, ATRAB-A2A, RAB-A2A, RAB11c	RAB GTPase 11C	32.6333	2.75329	1.58962	29.0533	2.54343	1.46845	0.887294	29.2133	1.34783	0.778167	1	26.9367	1.91312	1.10454	0.729529
AT1G09640		Translation elongation factor EF1B, gamma chain	152.35	6.05813	3.49766	144.557	6.77375	3.91083	1	153.933	5.68384	3.28157	1	136.607	12.1237	6.99963	1
AT1G09645		unknown protein; BEST Arabidopsis thaliana protein match is: unknown protein (TAIR:AT1G57765.1); Has 35333 Blast hits to 34131 proteins in 2444 species: Archae - 798; Bacteria - 22429; Metazoa - 974; Fungi - 991; Plants - 531; Viruses - 0; Other Eukaryotes - 9610 (source: NCBI BLink).	45.7067	1.16895	0.674891	44.5067	1.40756	0.812657	1	42.7367	6.10901	3.52704	1	45.0533	5.28175	3.04942	1
AT1G09650		F-box and associated interaction domains-containing protein	0.373333	0.144684	0.0835331	0.376667	0.0665833	0.0384419	1	0.6	0.175784	0.101489	0.998369	0.533333	0.110151	0.0635959	0.890571
AT1G09660		RNA-binding KH domain-containing protein	18.6067	0.705502	0.407322	20.2867	0.833807	0.481398	1	19.35	0.501199	0.289367	1	17.68	1.38924	0.802081	1
AT1G09665		Toll-Interleukin-Resistance (TIR) domain family protein	0.0366667	0.0635085	0.0366667	0	0	0	1	0	0	0	1	0.0566667	0.0981495	0.0566667	1
AT1G09680		Pentatricopeptide repeat (PPR) superfamily protein	1.26667	0.264071	0.152461	1.42333	0.311823	0.180031	1	1.26333	0.368963	0.213021	1	1.48	0.234307	0.135277	0.960918
AT1G09690		Translation protein SH3-like family protein	537.14	29.1526	16.8313	506.263	46.3023	26.7327	1	568.407	16.7351	9.66203	0.733168	517.807	41.3849	23.8936	1
AT1G09700	HYL1, DRB1	dsRNA-binding domain-like superfamily protein	9.64333	0.901628	0.520555	10.8733	1.85915	1.07338	1	9.16	1.20859	0.697782	1	9.46333	1.10645	0.63881	1
AT1G09710		Homeodomain-like superfamily protein	4.01	0.195192	0.112694	3.83	0.165227	0.0953939	1	3.74333	0.706847	0.408099	1	3.7	0.314802	0.181751	1
AT1G09720		Kinase interacting (KIP1-like) family protein	0	0	0	0	0	0	NA	0	0	0	NA	0	0	0	NA
AT1G09730		Cysteine proteinases superfamily protein	16.78	0.213776	0.123423	17.5767	0.268576	0.155063	1	15.3867	1.75745	1.01466	1	15.8467	2.0254	1.16936	1
AT1G09740		Adenine nucleotide alpha hydrolases-like superfamily protein	38.71	3.13541	1.81023	41.6933	4.37598	2.52648	1	46.7733	5.28387	3.05064	0.14644	36.4867	2.57343	1.48577	1
AT1G09750		Eukaryotic aspartyl protease family protein	34.6067	5.38109	3.10677	40.6833	4.33154	2.50082	0.616121	44.95	3.82785	2.21001	0.0550671	36.1033	3.82321	2.20733	0.818725
AT1G09760	U2A'	U2 small nuclear ribonucleoprotein A	48.1833	2.22239	1.2831	49.51	2.66107	1.53637	1	41.9233	2.11673	1.22209	1	44.7767	4.34052	2.506	1
AT1G09770	ATCDC5, CDC5, ATMYBCDC5	cell division cycle 5	49.7067	1.16423	0.672169	54.6733	2.83521	1.63691	0.868856	49.6667	2.70012	1.55891	1	49.8633	6.14879	3.55001	0.871847
AT1G09780		Phosphoglycerate mutase, 2,3-bisphosphoglycerate-independent	140.08	22.2569	12.85	146.417	7.51771	4.34035	1	144.837	16.713	9.64927	1	135.123	11.9916	6.92334	1
AT1G09790	COBL6	COBRA-like protein 6 precursor	0.0833333	0.0737111	0.0425572	0.0766667	0.0929157	0.0536449	1	0.08	0.0458258	0.0264575	1	0	0	0	0.781817
AT1G09794		Cox19 family protein (CHCH motif)	7.78	1.44087	0.831885	7.19667	2.23813	1.29219	1	8.67	1.16323	0.67159	1	6.99667	0.255799	0.147686	1
AT1G09795	ATATP-PRT2, HISN1B, ATP-PRT2	ATP phosphoribosyl transferase 2	47.3167	3.16964	1.82999	46.1333	2.13158	1.23067	1	49.1367	0.517333	0.298682	0.873325	46.9733	2.10053	1.21274	0.923294
AT1G09800		Pseudouridine synthase family protein	3.23333	0.064291	0.0371184	3.70333	0.587055	0.338936	1	3.62667	0.453909	0.262064	1	3.19	0.445309	0.257099	1
AT1G09810	ECT11	evolutionarily conserved C-terminal region 11	9.60333	0.190875	0.110202	8.71	0.236432	0.136504	1	8.92667	1.0992	0.634621	1	9.1	1.07014	0.617846	1
AT1G09812		unknown protein; BEST Arabidopsis thaliana protein match is: unknown protein (TAIR:AT1G58007.2); Has 93 Blast hits to 93 proteins in 13 species: Archae - 0; Bacteria - 0; Metazoa - 0; Fungi - 0; Plants - 93; Viruses - 0; Other Eukaryotes - 0 (source: NCBI BLink).	5.19333	1.3147	0.759042	4.97	0.530283	0.306159	1	4.80667	1.60251	0.925209	1	4.14333	1.00947	0.582819	0.995933
AT1G09815	POLD4	polymerase delta 4	28.5767	1.32425	0.764555	26.7	0.640937	0.370045	1	31.78	1.00354	0.579396	0.715097	28.0867	2.73716	1.5803	1
AT1G09820		Pentatricopeptide repeat (PPR-like) superfamily protein	5.78	0.395854	0.228546	5.84333	0.230072	0.132832	1	5.44	0.393954	0.22745	1	5.36	0.670895	0.387341	1
AT1G09830		Glycinamide ribonucleotide (GAR) synthetase	22.2367	1.44462	0.834053	20.64	1.29677	0.748688	1	22.92	0.461628	0.266521	1	18.6733	1.94993	1.12579	0.751383
AT1G09840	ATSK41, SK41	shaggy-like protein kinase 41	32.5233	1.86377	1.07605	29.8533	1.838	1.06117	0.992571	30.2767	2.55316	1.47407	1	28.5633	2.31569	1.33697	0.936704
AT1G09850	XBCP3	xylem bark cysteine peptidase 3	24.54	0.91	0.525389	27.5733	1.80015	1.03932	0.859039	22.5233	1.36405	0.787535	1	24.6533	4.13747	2.38877	1
AT1G09860	ATPUP16, PUP16	purine permease 16	0.08	0.069282	0.04	0.02	0.034641	0.02	1	0.06	0.0173205	0.01	1	0.0666667	0.0305505	0.0176383	1
AT1G09870		histidine acid phosphatase family protein	27.5867	1.73587	1.0022	27.34	1.40915	0.813572	1	24.1333	1.20035	0.693021	1	24.7033	1.77849	1.02681	1
AT1G09880		Rhamnogalacturonate lyase family protein	0.473333	0.10504	0.0606447	0.793333	0.421584	0.243402	0.775584	0.506667	0.191398	0.110504	1	0.543333	0.120554	0.069602	1
AT1G09890		Rhamnogalacturonate lyase family protein	3.00667	0.155027	0.0895048	2.58667	0.748955	0.432409	1	2.64333	0.180093	0.103976	1	2.51	0.697639	0.402782	1
AT1G09900		Pentatricopeptide repeat (PPR-like) superfamily protein	21.71	2.02482	1.16903	20.6633	2.21464	1.27862	1	18.28	2.10402	1.21476	1	19.52	1.13767	0.656836	1
AT1G09910		Rhamnogalacturonate lyase family protein	10.0133	1.17547	0.678659	11.0633	0.136504	0.0788106	1	10.3567	0.820386	0.47365	1	10.45	2.39725	1.38405	0.924826
AT1G09920		TRAF-type zinc finger-related	51.2233	0.147422	0.0851143	49.5133	0.784241	0.452782	1	45.4633	1.58241	0.913607	1	44.1533	6.1363	3.5428	0.904334
AT1G09930	ATOPT2, OPT2	oligopeptide transporter 2	0.05	0.05	0.0288675	0.0566667	0.0665833	0.0384419	1	0.0366667	0.011547	0.00666667	1	0.0466667	0.0503322	0.0290593	1
AT1G09932		Phosphoglycerate mutase family protein	3.09667	1.02788	0.593446	3.47333	0.279344	0.16128	1	2.6	0.467761	0.270062	1	3.75333	0.71143	0.410745	0.858549
AT1G09935		Phosphoglycerate mutase family protein	0	0	0	0.126667	0.0152753	0.00881917	1	0.106667	0.184752	0.106667	1	0	0	0	NA
AT1G09940	HEMA2	Glutamyl-tRNA reductase family protein	17.4033	3.01719	1.74198	18.0333	1.60114	0.924416	1	18.1267	5.65908	3.26727	1	18.8467	0.930018	0.536946	0.943417
AT1G09950	RAS1	RESPONSE TO ABA AND SALT 1	0.513333	0.187172	0.108064	0.423333	0.239653	0.138363	1	0.48	0.425793	0.245832	1	0.323333	0.11547	0.0666667	1
AT1G09960	SUT4, ATSUT4, SUC4, ATSUC4	sucrose transporter 4	4.88667	0.515978	0.2979	5.44667	1.14596	0.661623	1	4.57667	0.0737111	0.0425572	1	4.39333	1.0764	0.621459	1
AT1G09970	LRR XI-23, RLK7	Leucine-rich receptor-like protein kinase family protein	85.86	9.31213	5.37636	103.267	7.25472	4.18851	0.251237	83.8	10.4082	6.00916	1	98.6133	3.5668	2.05929	0.0836055
AT1G09980		Putative serine esterase family protein	14.6	1.14791	0.662747	14.5667	0.49085	0.283392	1	13.45	0.636475	0.367469	1	13.4833	1.69099	0.976291	1
AT1G09995		DNA repair DEAD helicase RAD3/XP-D subfamily protein	9.23	1.98273	1.14473	8.96	0.432782	0.249867	1	6.57	1.28791	0.743572	0.790656	6.90333	0.965729	0.557564	0.933005
AT1G10000		Ribonuclease H-like superfamily protein	1.02	0.103923	0.06	1.29333	0.290918	0.167962	1	1.44	0.147309	0.085049	1	0.91	0.226495	0.130767	1
AT1G10010	AAP8, ATAAP8	amino acid permease 8	0.0233333	0.0404145	0.0233333	0	0	0	1	0	0	0	1	0	0	0	1
AT1G10020		Protein of unknown function (DUF1005)	16.44	2.09007	1.2067	19.4867	0.276466	0.159618	0.4519	19.4167	2.48114	1.43248	0.243905	16.9867	2.40479	1.38841	0.851096
AT1G10030	ERG28	homolog of yeast ergosterol28	40.3667	1.26895	0.732628	38.0767	2.57527	1.48683	1	46.41	2.24942	1.2987	0.360741	40.0167	5.43594	3.13844	1
AT1G10040		alpha/beta-Hydrolases superfamily protein	2.76333	0.345302	0.19936	2.41333	0.0907377	0.0523874	1	2.58333	0.693277	0.400264	1	2.54333	0.191398	0.110504	1
AT1G10050		glycosyl hydrolase family 10 protein / carbohydrate-binding domain-containing protein	6.61333	0.753016	0.434754	6.88333	0.51984	0.30013	1	5.71	0.104403	0.0602771	1	6.18667	0.410528	0.237019	1
AT1G10060	ATBCAT-1, BCAT-1	branched-chain amino acid transaminase 1	13.79	0.798686	0.461122	9.48333	0.799771	0.461748	0.00473429	14.21	1.46625	0.846542	1	8.39667	0.255016	0.147234	0.000294282
AT1G10070	ATBCAT-2, BCAT-2	branched-chain amino acid transaminase 2	6.27	1.57762	0.910842	10.4767	2.85976	1.65108	0.609882	3.68	0.544426	0.314325	0.514903	7.73	2.95061	1.70354	0.949083
AT1G10090		Early-responsive to dehydration stress protein (ERD4)	13.6367	0.629788	0.363608	15.43	0.322335	0.1861	0.762027	12.35	1.54269	0.890674	1	13.3633	0.796639	0.45994	1
AT1G10095		Protein prenylyltransferase superfamily protein	5.38	0.687895	0.397157	4.87333	0.720023	0.415706	1	4.41333	0.348473	0.201191	1	4.86	0.244336	0.141067	1
AT1G10100		unknown protein; Has 9 Blast hits to 9 proteins in 2 species: Archae - 0; Bacteria - 0; Metazoa - 0; Fungi - 0; Plants - 9; Viruses - 0; Other Eukaryotes - 0 (source: NCBI BLink).	0	0	0	0	0	0	NA	0.0433333	0.0750555	0.0433333	1	0	0	0	NA
AT1G10110		F-box family protein	0.58	0.219317	0.126623	0.466667	0.281129	0.16231	1	0.626667	0.355012	0.204966	1	0.51	0.0458258	0.0264575	1
AT1G10120		basic helix-loop-helix (bHLH) DNA-binding superfamily protein	16.5867	0.283608	0.163741	16.7767	1.99018	1.14903	1	14.98	0.363731	0.21	1	14.8233	0.882968	0.509782	1
AT1G10130	ECA3, ATECA3	endoplasmic reticulum-type calcium-transporting ATPase 3	19.6467	1.93343	1.11626	20.1867	0.418609	0.241684	1	17.32	0.802932	0.463573	1	20.7433	2.22653	1.28549	0.610427
AT1G10140		Uncharacterised conserved protein UCP031279	34.0533	2.62645	1.51638	26.41	5.96889	3.44614	0.470553	27.0733	1.36111	0.78584	0.863142	24.03	1.0641	0.614356	0.186581
AT1G10150		Carbohydrate-binding protein	38.0967	1.48561	0.857717	28.83	3.25221	1.87767	0.0115264	30.39	3.32666	1.92065	0.542727	26.7633	0.719328	0.415304	0.003704
AT1G10155	ATPP2-A10, PP2-A10	phloem protein 2-A10	1.15333	0.735006	0.424356	0.35	0.30315	0.175024	0.771711	0.586667	0.0152753	0.00881917	1	0.45	0.03	0.0173205	0.79389
AT1G10160		transposable element gene	2.30667	0.488399	0.281977	2.26667	0.0650641	0.0375648	1	2.49	0.127671	0.0737111	0.983273	1.96667	0.109697	0.0633333	1
AT1G10170	ATNFXL1, NFXL1	NF-X-like 1	17.45	0.21	0.121244	18.9633	0.535288	0.309049	0.988303	17.0367	1.36078	0.785649	1	17.55	2.49385	1.43983	0.907003
AT1G10180		BEST Arabidopsis thaliana protein match is: exocyst complex component 84B (TAIR:AT5G49830.1); Has 132 Blast hits to 132 proteins in 25 species: Archae - 0; Bacteria - 0; Metazoa - 7; Fungi - 0; Plants - 117; Viruses - 0; Other Eukaryotes - 8 (source: NCBI BLink).	14.57	0.496689	0.286764	14.0667	0.578302	0.333883	1	13.4333	0.707272	0.408344	1	13.0733	1.46753	0.847277	1
AT1G10190		Protein of Unknown Function (DUF239)	0	0	0	0	0	0	NA	0	0	0	NA	0	0	0	NA
AT1G10200	WLIM1	GATA type zinc finger transcription factor family protein	122.683	5.92698	3.42194	121.86	1.78211	1.0289	1	104.997	5.25937	3.0365	0.866309	111.557	11.152	6.43858	1
AT1G10210	ATMPK1, MPK1	mitogen-activated protein kinase 1	7.41333	0.986374	0.569483	7.07	0.396106	0.228692	1	7.48333	0.611746	0.353192	1	6.46	0.629524	0.363456	1
AT1G10220		BEST Arabidopsis thaliana protein match is: ZCF37 (TAIR:AT1G59590.1); Has 43 Blast hits to 43 proteins in 15 species: Archae - 0; Bacteria - 2; Metazoa - 7; Fungi - 0; Plants - 27; Viruses - 0; Other Eukaryotes - 7 (source: NCBI BLink).	1.02	0.153948	0.0888819	0.796667	0.575181	0.332081	1	0.64	0.183303	0.10583	1	0.506667	0.210079	0.121289	0.93788
AT1G10230	ASK18, SK18	SKP1-like 18	11.56	1.50429	0.868504	11.57	1.03204	0.595847	1	11.0767	1.25874	0.726735	1	11.69	1.86582	1.07723	1
AT1G10240	FRS11	FAR1-related sequence 11	5.49333	0.510523	0.29475	5.22333	0.0550757	0.031798	1	4.61	0.339559	0.196044	1	4.45	0.419404	0.242143	0.914669
AT1G10250		BEST Arabidopsis thaliana protein match is: SIN3-like 6 (TAIR:AT1G10450.1); Has 310 Blast hits to 310 proteins in 86 species: Archae - 0; Bacteria - 0; Metazoa - 174; Fungi - 23; Plants - 97; Viruses - 0; Other Eukaryotes - 16 (source: NCBI BLink).	0	0	0	0.113333	0.196299	0.113333	1	0	0	0	NA	0	0	0	NA
AT1G10260		transposable element gene	0	0	0	0	0	0	NA	0.0333333	0.057735	0.0333333	1	0	0	0	NA
AT1G10270	GRP23	glutamine-rich protein 23	4.67667	0.686319	0.396246	4.54	0.706612	0.407962	1	4.93333	0.234592	0.135442	1	4.3	0.160935	0.0929157	1
AT1G10280		Core-2/I-branching beta-1,6-N-acetylglucosaminyltransferase family protein	4.08333	0.444335	0.256537	4.06333	0.363639	0.209947	1	3.44667	0.572742	0.330673	1	3.3	0.353836	0.204287	0.963177
AT1G10290	ADL6, DRP2A	dynamin-like protein 6	32.3833	1.05462	0.608888	35.5133	1.55001	0.894899	0.928695	31.54	1.37477	0.793725	1	30.7567	2.87344	1.65898	1
AT1G10300		Nucleolar GTP-binding protein	1.35333	0.136504	0.0788106	0.86	0.360139	0.207926	0.658928	1.19333	0.12741	0.0735603	1	1.01667	0.179536	0.103655	1
AT1G10310		NAD(P)-binding Rossmann-fold superfamily protein	18.8067	0.491664	0.283862	17.7933	2.01535	1.16356	1	21.1667	1.20126	0.69355	0.715769	18.3167	2.57846	1.48867	1
AT1G10320		Zinc finger C-x8-C-x5-C-x3-H type family protein	14.67	1.09343	0.631295	13.63	0.68942	0.398037	1	12.82	1.43513	0.828573	1	12.18	1.27106	0.733848	0.779641
AT1G10330		Tetratricopeptide repeat (TPR)-like superfamily protein	1.83667	0.53929	0.311359	2.20333	0.846069	0.488478	1	1.44667	0.124231	0.0717248	1	1.75667	0.251462	0.145182	1
AT1G10340		Ankyrin repeat family protein	3.18333	0.832006	0.480359	2.64	0.427902	0.247049	1	3.51	1.15879	0.669029	1	2.64667	0.797768	0.460591	1
AT1G10350		DNAJ heat shock family protein	18.9	1.42454	0.822456	18.5833	0.864079	0.498877	1	17.0833	0.928565	0.536107	1	19.7567	0.56748	0.327635	0.696339
AT1G10360	ATGSTU18, GST29, GSTU18	glutathione S-transferase TAU 18	52.1933	3.30067	1.90564	51.6933	4.22622	2.44001	1	53.81	3.2761	1.89145	0.980585	51.5833	4.38692	2.53279	0.961006
AT1G10370	GST30, ATGSTU17, GST30B, ERD9	Glutathione S-transferase family protein	34.89	1.32921	0.76742	31.3267	3.22004	1.85909	1	41.3833	1.77692	1.0259	0.176783	37.8567	5.39052	3.11222	0.535111
AT1G10380		Putative membrane lipoprotein	13.76	0.836242	0.482804	12.0567	0.77681	0.448491	1	15.1333	1.01362	0.585216	0.77444	10.7333	1.40998	0.81405	0.605304
AT1G10385		Vps51/Vps67 family (components of vesicular transport) protein	0.0833333	0.011547	0.00666667	0.0866667	0.011547	0.00666667	1	0.116667	0.0907377	0.0523874	1	0.0766667	0.0404145	0.0233333	1
AT1G10390		Nucleoporin autopeptidase	20.9433	0.488092	0.2818	22.1467	0.187172	0.108064	1	21.7333	0.768462	0.443672	0.87705	20.1367	1.92212	1.10973	1
AT1G10400		UDP-Glycosyltransferase superfamily protein	1.72	0.340441	0.196554	1.18667	0.23029	0.132958	0.961873	1.28667	0.20502	0.118369	1	1.29667	0.0763763	0.0440959	1
AT1G10410		Protein of unknown function (DUF1336)	30.37	2.95005	1.70321	30.2	1.17847	0.680392	1	27.4033	1.41472	0.816789	1	28.0633	1.03761	0.599064	1
AT1G10417		Encodes protein with unknown function whose expression is repressed by inoculation with Agrobacterium tumerifaciens.	0.986667	0.148436	0.0856997	0.943333	0.320364	0.184962	1	0.863333	0.0896289	0.0517472	1	0.673333	0.0568624	0.0328295	0.880141
AT1G10419		Pseudogene of AT1G10419	0	0	0	0	0	0	NA	0	0	0	NA	0	0	0	NA
AT1G10430	PP2A-2	protein phosphatase 2A-2	28.2533	1.03026	0.59482	27.5767	1.14374	0.660337	1	26.6967	1.28939	0.744431	1	25.6467	3.48156	2.01008	1
AT1G10440		pre-tRNA	0	0	0	0	0	0	NA	0	0	0	NA	0	0	0	NA
AT1G10450	SNL6	SIN3-like 6	12.0867	0.719884	0.415625	12.26	0.584038	0.337194	1	10.45	0.872754	0.503885	1	11.3533	0.775005	0.44745	1
AT1G10455		unknown protein; BEST Arabidopsis thaliana protein match is: unknown protein (TAIR:AT1G51970.1); Has 75 Blast hits to 73 proteins in 5 species: Archae - 0; Bacteria - 0; Metazoa - 0; Fungi - 0; Plants - 75; Viruses - 0; Other Eukaryotes - 0 (source: NCBI BLink).	0.116667	0.202073	0.116667	0.113333	0.196299	0.113333	1	0	0	0	1	0.06	0.103923	0.06	1
AT1G10460	GLP7	germin-like protein 7	1.39667	0.298719	0.172466	1.35667	0.234592	0.135442	1	1.15667	0.487579	0.281504	1	1.01667	0.306159	0.176761	0.995623
AT1G10470	ARR4, MEE7, ATRR1, IBC7	response regulator 4	71.85	6.52471	3.76705	80.4033	6.7003	3.86842	0.977205	72.0667	4.8251	2.78578	1	76.2033	13.3899	7.73068	0.780028
AT1G10480	ZFP5	zinc finger protein 5	1.73	0.19975	0.115326	1.04333	0.175594	0.101379	0.491533	1.95333	0.208167	0.120185	1	1.04	0.168226	0.0971253	0.498841
AT1G10490		Domain of unknown function (DUF1726) ;Putative ATPase (DUF699)	9.79333	0.430968	0.248819	9.72	0.693974	0.400666	1	9.02	0.563471	0.32532	1	10.4867	0.3646	0.210502	0.421282
AT1G10500	ATCPISCA, CPISCA	chloroplast-localized ISCA-like protein	106.45	13.249	7.64932	107.813	6.62215	3.8233	1	102.093	5.274	3.04494	1	99.6933	14.5264	8.38681	1
AT1G10510	emb2004	RNI-like superfamily protein	40.84	1.46564	0.846188	38.8233	2.24456	1.2959	1	35.76	1.24575	0.719236	1	37.9733	5.34174	3.08406	1
AT1G10520		DNA polymerase lambda (POLL)	1.81333	0.6481	0.374181	1.79667	0.200083	0.115518	1	1.94	0.177764	0.102632	1	1.75333	0.249065	0.143798	1
AT1G10522		unknown protein; FUNCTIONS IN: molecular_function unknown; INVOLVED IN: biological_process unknown; LOCATED IN: chloroplast; EXPRESSED IN: 23 plant structures; EXPRESSED DURING: 13 growth stages; Has 24 Blast hits to 24 proteins in 8 species: Archae - 0; Bacteria - 0; Metazoa - 0; Fungi - 0; Plants - 24; Viruses - 0; Other Eukaryotes - 0 (source: NCBI BLink).	26.28	1.65321	0.954481	25.1967	1.96195	1.13273	1	25.8767	2.22433	1.28422	1	30.5033	1.63736	0.945328	0.155383
AT1G10530		unknown protein; FUNCTIONS IN: molecular_function unknown; INVOLVED IN: N-terminal protein myristoylation; BEST Arabidopsis thaliana protein match is: unknown protein (TAIR:AT1G60010.1); Has 143 Blast hits to 143 proteins in 14 species: Archae - 0; Bacteria - 0; Metazoa - 0; Fungi - 0; Plants - 143; Viruses - 0; Other Eukaryotes - 0 (source: NCBI BLink).	2.48	0.680882	0.393107	2.33	1.13846	0.657292	1	2.47333	0.398037	0.229807	1	2.42333	0.245832	0.141931	1
AT1G10538		pseudogene of CPL4 (phosphoprotein phosphatase)	0.0766667	0.132791	0.0766667	0	0	0	1	0	0	0	1	0	0	0	1
AT1G10540	ATNAT8, NAT8	nucleobase-ascorbate transporter 8	0.65	0.0608276	0.0351188	0.543333	0.102632	0.0592546	1	0.696667	0.291433	0.168259	1	0.58	0.0519615	0.03	1
AT1G10550	XTH33, XET	xyloglucan:xyloglucosyl transferase 33	1.34	0.01	0.0057735	1.86	0.481352	0.277909	0.991666	1.06667	0.276827	0.159826	1	1.43333	0.419563	0.242235	1
AT1G10560	PUB18, ATPUB18	plant U-box 18	1.94667	0.491664	0.283862	1.49667	0.215484	0.12441	0.8317	1.44333	0.0321455	0.0185592	0.896224	1.05	0.227156	0.131149	0.0412987
AT1G10570	OTS2, ULP1C	Cysteine proteinases superfamily protein	16.75	1.24165	0.716868	18.5967	0.785451	0.45348	0.939369	14.0533	0.614925	0.355027	0.983273	14.85	1.5679	0.905226	1
AT1G10580		Transducin/WD40 repeat-like superfamily protein	29.17	1.86438	1.0764	28.9167	2.37214	1.36955	1	29.05	1.44347	0.833387	1	27.2967	2.05731	1.18779	1
AT1G10585		basic helix-loop-helix (bHLH) DNA-binding superfamily protein	7.47	1.8124	1.04639	6.46333	0.83002	0.479212	1	8.69	2.26537	1.30791	1	5.32333	0.995507	0.574756	0.622874
AT1G10586		basic helix-loop-helix (bHLH) DNA-binding superfamily protein	0.0333333	0.057735	0.0333333	0.213333	0.201329	0.116237	1	0.0266667	0.046188	0.0266667	1	0.09	0.0173205	0.01	1
AT1G10588		Gibberellin-regulated family protein	0.03	0.0519615	0.03	0	0	0	1	0	0	0	1	0	0	0	1
AT1G10590		Nucleic acid-binding, OB-fold-like protein	137.293	2.01041	1.16071	128.39	9.92034	5.72751	1	133.837	4.65177	2.6857	1	130.793	15.8878	9.17284	1
AT1G10600	AMSH2	associated molecule with the SH3 domain of STAM 2	29.86	1.82146	1.05162	31.2467	1.70623	0.985094	1	28.2833	0.663425	0.383029	1	27.9	3.11646	1.79929	1
AT1G10610		basic helix-loop-helix (bHLH) DNA-binding superfamily protein	4.19333	1.24295	0.71762	4.85333	0.39145	0.226004	1	4.28667	0.475009	0.274246	1	4.88	0.144222	0.0832666	0.685648
AT1G10620		Protein kinase superfamily protein	0.0433333	0.0750555	0.0433333	0.01	0.0173205	0.01	1	0.0133333	0.023094	0.0133333	1	0.02	0.034641	0.02	1
AT1G10630	ATARFA1F, ARFA1F	ADP-ribosylation factor A1F	78.86	4.07768	2.35425	78.8267	1.87602	1.08312	1	80.2433	5.18733	2.99491	1	74.5067	4.21628	2.43427	1
AT1G10640		Pectin lyase-like superfamily protein	13.3133	1.05401	0.608532	9.57333	1.37173	0.791967	0.0406427	12.6367	1.42697	0.823859	1	6.97333	0.645316	0.372574	2.0289e-07
AT1G10650		SBP (S-ribonuclease binding protein) family protein	37.45	2.25326	1.30092	29.5633	3.11491	1.79839	0.089878	32.1	1.75923	1.01569	1	28.9867	1.27316	0.735059	0.203
AT1G10652		unknown protein; LOCATED IN: mitochondrion; Has 30201 Blast hits to 17322 proteins in 780 species: Archae - 12; Bacteria - 1396; Metazoa - 17338; Fungi - 3422; Plants - 5037; Viruses - 0; Other Eukaryotes - 2996 (source: NCBI BLink).	0	0	0	0	0	0	NA	0	0	0	NA	0	0	0	NA
AT1G10657		Plant protein 1589 of unknown function	17.53	0.962341	0.555608	13.4967	0.748955	0.432409	0.351014	14.6833	1.64713	0.95097	1	11.5067	2.04959	1.18333	0.0508195
AT1G10660		unknown protein; LOCATED IN: endomembrane system; EXPRESSED IN: 24 plant structures; EXPRESSED DURING: 15 growth stages; BEST Arabidopsis thaliana protein match is: unknown protein (TAIR:AT5G62960.1); Has 155 Blast hits to 154 proteins in 22 species: Archae - 0; Bacteria - 0; Metazoa - 10; Fungi - 4; Plants - 139; Viruses - 0; Other Eukaryotes - 2 (source: NCBI BLink).	26.3	2.01789	1.16503	27.0467	1.33103	0.768469	1	27.0767	1.57469	0.909145	1	26.67	1.91792	1.10731	0.935226
AT1G10670	ACLA-1	ATP-citrate lyase A-1	200.36	6.31071	3.64349	207.283	5.31956	3.07125	1	191.047	12.7476	7.3598	1	197.497	18.8741	10.8969	0.966928
AT1G10680	PGP10	P-glycoprotein 10	0.0266667	0.0057735	0.00333333	0.0533333	0.0152753	0.00881917	1	0.0133333	0.011547	0.00666667	1	0.0466667	0.0208167	0.0120185	1
AT1G10682		other RNA	341.987	12.8125	7.3973	301.683	12.4348	7.17924	0.500067	287.913	6.82208	3.93873	0.706052	250.107	20.474	11.8207	0.00313337
AT1G10690		unknown protein; BEST Arabidopsis thaliana protein match is: unknown protein (TAIR:AT1G60783.1); Has 59 Blast hits to 59 proteins in 9 species: Archae - 0; Bacteria - 0; Metazoa - 0; Fungi - 0; Plants - 59; Viruses - 0; Other Eukaryotes - 0 (source: NCBI BLink).	10.01	2.21387	1.27818	8.29667	1.90301	1.0987	1	7.63	1.36898	0.79038	0.906118	7.6	1.66142	0.959218	0.765837
AT1G10700	PRS3	phosphoribosyl pyrophosphate (PRPP) synthase 3	17.7	0.924824	0.533948	22.5333	1.73117	0.999489	0.0894632	17.05	2.6122	1.50816	1	17.9833	1.09874	0.634359	0.863118
AT1G10705		Encodes a Maternally expressed gene (MEG) family protein [pseudogene]	0	0	0	0	0	0	NA	0	0	0	NA	0	0	0	NA
AT1G10710	PHS1	poor homologous synapsis 1	0.0633333	0.011547	0.00666667	0.143333	0.100664	0.0581187	1	0.13	0.153948	0.0888819	1	0.14	0.0264575	0.0152753	1
AT1G10717		Encodes a Maternally expressed gene (MEG) family protein	0	0	0	0	0	0	NA	0	0	0	NA	0	0	0	NA
AT1G10720		BSD domain-containing protein	20.8533	1.32538	0.765209	21.4367	1.06444	0.614555	1	18.4233	1.36698	0.789226	1	20.3233	2.2026	1.27167	1
AT1G10730		Clathrin adaptor complexes medium subunit family protein	7.74	0.463573	0.267644	8.60333	1.56286	0.902318	1	7.79333	0.847604	0.489365	1	7.83333	1.2228	0.705982	1
AT1G10740		alpha/beta-Hydrolases superfamily protein	47.07	0.565066	0.326241	45.4267	2.45219	1.41577	1	44.4833	1.07193	0.618879	1	44.9833	5.73432	3.31071	1
AT1G10745		Maternally expressed gene (MEG) family protein	0	0	0	0	0	0	NA	0	0	0	NA	0	0	0	NA
AT1G10747		Maternally expressed gene (MEG) family protein	0	0	0	0.0733333	0.127017	0.0733333	1	0.133333	0.125831	0.0726483	1	0	0	0	NA
AT1G10750		Protein of Unknown Function (DUF239)	4.18667	0.798582	0.461062	3.86667	0.388373	0.224227	1	3.28667	0.376342	0.217281	1	3.11	0.225167	0.13	0.832147
AT1G10760	SEX1, SOP1, SOP, GWD1, GWD	Pyruvate phosphate dikinase, PEP/pyruvate binding domain	98.18	5.43367	3.13713	97.0233	8.74378	5.04823	1	76.6633	6.89838	3.98278	0.131039	67.46	6.48103	3.74182	2.20471e-05
AT1G10770		Plant invertase/pectin methylesterase inhibitor superfamily protein	1.38	0.266646	0.153948	0.976667	0.766312	0.44243	1	0.593333	0.242143	0.139801	0.825219	0.483333	0.255408	0.14746	0.248308
AT1G10780		F-box/RNI-like superfamily protein	5.89667	1.4844	0.857017	5.43667	0.74009	0.427291	1	4.83667	0.12897	0.074461	1	4.59667	0.335012	0.19342	0.941346
AT1G10790		BEST Arabidopsis thaliana protein match is: hydroxyproline-rich glycoprotein family protein (TAIR:AT3G56590.2); Has 78 Blast hits to 78 proteins in 11 species: Archae - 0; Bacteria - 0; Metazoa - 0; Fungi - 0; Plants - 78; Viruses - 0; Other Eukaryotes - 0 (source: NCBI BLink).	0.713333	0.178979	0.103333	0.516667	0.061101	0.0352767	1	0.6	0.314325	0.181475	1	0.333333	0.170392	0.0983757	0.816971
AT1G10800		unknown protein; FUNCTIONS IN: molecular_function unknown; INVOLVED IN: biological_process unknown; LOCATED IN: endomembrane system; EXPRESSED IN: inflorescence meristem, hypocotyl, root, flower; EXPRESSED DURING: petal differentiation and expansion stage; Has 23 Blast hits to 23 proteins in 9 species: Archae - 0; Bacteria - 0; Metazoa - 0; Fungi - 0; Plants - 22; Viruses - 0; Other Eukaryotes - …	1.87333	0.140119	0.0808977	2.25	0.403361	0.232881	1	2.69667	0.629312	0.363333	1	1.83	0.773111	0.446356	1
AT1G10810		NAD(P)-linked oxidoreductase superfamily protein	1.24	0.0608276	0.0351188	1.27667	0.254034	0.146667	1	1.11667	0.162583	0.0938675	1	1.25333	0.325935	0.188178	1
AT1G10820		Protein of unknown function (DUF3755)	17.98	1.22168	0.705337	16.6733	0.715285	0.41297	1	16.0867	0.69515	0.401345	1	15.5967	2.70167	1.55981	1
AT1G10830	Z-ISO, Z-ISO1.1	15-cis-zeta-carotene isomerase	26.3967	2.08553	1.20408	25.9067	1.2566	0.725496	1	30.42	0.684324	0.395095	0.393655	27.38	2.21095	1.27649	0.8714
AT1G10840	TIF3H1	translation initiation factor 3 subunit H1	104.097	6.82601	3.941	101.92	5.89188	3.40168	1	101.777	3.76713	2.17495	1	105.843	10.0583	5.80715	0.885159
AT1G10850		Leucine-rich repeat protein kinase family protein	15.5433	0.493288	0.2848	15.1	0.929677	0.536749	1	15.3733	1.12829	0.651417	1	12.85	1.27389	0.735482	0.681952
AT1G10865		FUNCTIONS IN: molecular_function unknown; INVOLVED IN: biological_process unknown; LOCATED IN: cellular_component unknown; CONTAINS InterPro DOMAIN/s: Cytochrome c oxidase assembly protein PET191, N-terminal (InterPro:IPR018793); Has 241 Blast hits to 241 proteins in 124 species: Archae - 0; Bacteria - 0; Metazoa - 100; Fungi - 94; Plants - 38; Viruses - 0; Other Eukaryotes - 9 (source: NCBI BLin…	36.02	1.49121	0.860949	33.43	5.85925	3.38284	1	33.1767	5.43587	3.1384	1	32.74	6.61327	3.81817	1
AT1G10870	AGD4	ARF-GAP domain 4	14.83	0.823954	0.47571	13.9533	0.484286	0.279603	1	13.1733	1.71803	0.991906	1	12.5833	1.81222	1.04628	0.833146
AT1G10880		Core-2/I-branching beta-1,6-N-acetylglucosaminyltransferase family protein	0	0	0	0	0	0	NA	0.01	0.0173205	0.01	1	0	0	0	NA
AT1G10890		unknown protein; FUNCTIONS IN: molecular_function unknown; INVOLVED IN: biological_process unknown; LOCATED IN: chloroplast; EXPRESSED IN: petal, flower, leaf; EXPRESSED DURING: LP.04 four leaves visible, 4 anthesis, petal differentiation and expansion stage; BEST Arabidopsis thaliana protein match is: unknown protein (TAIR:AT5G13340.1); Has 11769 Blast hits to 8435 proteins in 698 species: Archa…	38.0867	3.09888	1.78914	38.9167	2.42385	1.39941	1	33.0167	2.10681	1.21637	0.993016	39.5733	4.47596	2.5842	0.85879
AT1G10900		Phosphatidylinositol-4-phosphate 5-kinase family protein	28.0767	1.35493	0.782269	29.1667	0.597857	0.345173	1	27.64	1.42011	0.819898	1	25.5167	2.82231	1.62946	1
AT1G10910		Pentatricopeptide repeat (PPR) superfamily protein	26.2767	1.21714	0.702717	25.53	0.101489	0.0585947	1	23.5133	2.60696	1.50513	1	23.7767	2.85083	1.64593	1
AT1G10920	LOV1	NB-ARC domain-containing disease resistance protein	6.12333	0.565007	0.326207	5.04333	0.583809	0.337062	0.598999	5.56	0.545619	0.315013	1	5.76667	0.644696	0.372216	1
AT1G10930	ATSGS1, RECQ4A, ATRECQ4A	DNA helicase (RECQl4A)	7.38	1.05276	0.60781	8.19	0.298664	0.172434	1	7.23667	0.590113	0.340702	1	7.39	0.365923	0.211266	1
AT1G10940	ASK1, SNRK2-4, SNRK2.4, SRK2A	Protein kinase superfamily protein	67.97	3.78884	2.18749	66.7933	1.50537	0.869125	1	61.9967	3.51467	2.0292	1	59.2533	3.42515	1.97751	0.986692
AT1G10950	TMN1, AtTMN1	transmembrane nine 1	55.6067	2.65852	1.5349	60.62	2.07507	1.19804	0.991328	59.5333	5.14184	2.96864	0.816179	51.4367	5.278	3.04725	1
AT1G10960	ATFD1, FD1	ferredoxin 1	654.65	34.9081	20.1542	599.263	67.971	39.2431	0.868801	747.12	43.9138	25.3536	0.0891545	708.313	44.9388	25.9455	0.245085
AT1G10970	ZIP4, ATZIP4	zinc transporter 4 precursor	2.91667	0.330807	0.190992	3.49	0.350856	0.202567	1	3.03	0.552178	0.3188	1	3.17	0.225167	0.13	1
AT1G10980		Lung seven transmembrane receptor family protein	0.126667	0.135769	0.0783865	0.153333	0.110151	0.0635959	1	0.163333	0.0057735	0.00333333	1	0.1	0.0264575	0.0152753	1
AT1G10990		unknown protein; Has 4 Blast hits to 4 proteins in 1 species: Archae - 0; Bacteria - 0; Metazoa - 0; Fungi - 0; Plants - 4; Viruses - 0; Other Eukaryotes - 0 (source: NCBI BLink).	4.56333	0.465224	0.268597	3.66333	1.01476	0.585871	0.941555	4.92667	0.720717	0.416106	1	4.91667	0.769437	0.444235	1
AT1G11000	MLO4, ATMLO4	Seven transmembrane MLO family protein	8.54667	0.211975	0.122384	7.80667	1.20085	0.693309	1	7.54667	0.669428	0.386494	1	7.09333	0.130512	0.075351	0.885159
AT1G11010		pre-tRNA	0	0	0	0	0	0	NA	0	0	0	NA	0	0	0	NA
AT1G11020		RING/FYVE/PHD zinc finger superfamily protein	14.61	0.919837	0.531068	15.9167	1.19274	0.68863	1	13.8333	1.88033	1.08561	1	14.1967	1.59763	0.922394	1
AT1G11030		pre-tRNA	0	0	0	0	0	0	NA	0	0	0	NA	0	0	0	NA
AT1G11040		HSP40/DnaJ peptide-binding protein	0.0266667	0.046188	0.0266667	0	0	0	1	0.03	0.0519615	0.03	1	0	0	0	1
AT1G11050		Protein kinase superfamily protein	22.2833	7.18879	4.15045	15.7	2.79118	1.61149	1	23.0467	8.33024	4.80947	1	21.1933	4.62083	2.66784	1
AT1G11055		Encodes a defensin-like (DEFL) family protein.	0	0	0	0	0	0	NA	0	0	0	NA	0	0	0	NA
AT1G11060		WAPL (Wings apart-like protein regulation of heterochromatin) protein	8.64333	0.421466	0.243333	9.02	1.00534	0.580431	1	7.94	0.815046	0.470567	1	8.42	0.693758	0.400541	1
AT1G11070		BEST Arabidopsis thaliana protein match is: Hydroxyproline-rich glycoprotein family protein (TAIR:AT1G61080.1); Has 579 Blast hits to 567 proteins in 152 species: Archae - 0; Bacteria - 68; Metazoa - 159; Fungi - 113; Plants - 172; Viruses - 0; Other Eukaryotes - 67 (source: NCBI BLink).	0.466667	0.0585947	0.0338296	0.596667	0.22745	0.131318	1	0.376667	0.0750555	0.0433333	1	0.536667	0.102632	0.0592546	1
AT1G11080	scpl31	serine carboxypeptidase-like 31	4.71667	1.01106	0.583733	6.47333	3.10503	1.79269	0.981104	3.93333	0.462313	0.266917	1	4.00667	0.145717	0.0841295	1
AT1G11090		alpha/beta-Hydrolases superfamily protein	10.6167	1.03582	0.598034	10.66	0.866256	0.500133	1	11.7033	1.91902	1.10795	0.926855	10.46	0.890112	0.513907	1
AT1G11100		SNF2 domain-containing protein / helicase domain-containing protein / zinc finger protein-related	1.43667	0.192959	0.111405	1.78667	0.0665833	0.0384419	0.943777	1.56	0.155242	0.0896289	1	1.23667	0.051316	0.0296273	1
AT1G11110		LisH and RanBPM domains containing protein	0.0533333	0.092376	0.0533333	0.0233333	0.0404145	0.0233333	1	0.06	0.0173205	0.01	1	0.0133333	0.023094	0.0133333	1
AT1G11112		unknown protein; FUNCTIONS IN: molecular_function unknown; INVOLVED IN: biological_process unknown; LOCATED IN: cellular_component unknown; Has 30201 Blast hits to 17322 proteins in 780 species: Archae - 12; Bacteria - 1396; Metazoa - 17338; Fungi - 3422; Plants - 5037; Viruses - 0; Other Eukaryotes - 2996 (source: NCBI BLink).	2	0.23516	0.135769	2	0.667308	0.38527	1	1.52333	0.0416333	0.024037	1	1.21333	0.138684	0.0800694	0.821735
AT1G11120		unknown protein; BEST Arabidopsis thaliana protein match is: unknown protein (TAIR:AT1G09812.1); Has 270 Blast hits to 255 proteins in 62 species: Archae - 0; Bacteria - 2; Metazoa - 93; Fungi - 14; Plants - 126; Viruses - 0; Other Eukaryotes - 35 (source: NCBI BLink).	6.51667	0.911281	0.526128	5.8	1.27738	0.737496	1	4.94667	1.2665	0.731217	1	4.99333	0.506491	0.292423	0.969956
AT1G11125		unknown protein; BEST Arabidopsis thaliana protein match is: unknown protein (TAIR:AT1G61170.1).	1.6	0.626498	0.361709	0.89	0.277849	0.160416	0.798796	1.20667	0.102144	0.0589727	1	1.42	0.212838	0.122882	1
AT1G11130	SUB, SCM, SRF9	Leucine-rich repeat protein kinase family protein	12.8267	0.709389	0.409566	10.9033	0.200333	0.115662	0.657037	11.2267	0.802081	0.463081	1	10.5133	0.837636	0.483609	0.721527
AT1G11145		Protein of unknown function (DUF674)	0	0	0	0	0	0	NA	0	0	0	NA	0	0	0	NA
AT1G11150		transposable element gene	2.40667	0.490951	0.283451	2.70333	0.366379	0.211529	1	2.23667	0.291433	0.168259	1	2.48333	0.274287	0.15836	0.998723
AT1G11160		Transducin/WD40 repeat-like superfamily protein	2.06333	0.145029	0.0837324	2.07667	0.460145	0.265665	1	1.84333	0.432936	0.249956	1	1.86333	0.0763763	0.0440959	1
AT1G11170		Protein of unknown function (DUF707)	3.44	0.192873	0.111355	3.59333	0.245425	0.141696	1	2.82	0.160935	0.0929157	1	3.14	0.205183	0.118462	1
AT1G11175		other RNA	26.5467	1.71165	0.988219	28.76	1.98464	1.14583	1	23.0467	2.14143	1.23636	1	27.9933	6.24934	3.60806	0.781087
AT1G11180		Secretory carrier membrane protein (SCAMP) family protein	10.33	0.270555	0.156205	13.03	0.978928	0.565184	0.496211	10.5633	0.437302	0.252477	1	10.9733	1.91072	1.10315	0.907279
AT1G11185		other RNA	7.22333	4.09704	2.36543	4.71333	1.7788	1.02699	0.817867	6.25333	0.553655	0.319653	1	3.86333	0.266896	0.154092	0.444696
AT1G11190	BFN1, ENDO1	bifunctional nuclease i	6.57333	0.515978	0.2979	7.06	0.640937	0.370045	1	5.75333	0.355575	0.205291	1	6.40333	0.478992	0.276546	1
AT1G11200		Protein of unknown function (DUF300)	18.9	0.828915	0.478574	16.9267	0.80077	0.462325	0.991666	17.15	1.65919	0.957932	1	16.71	2.01007	1.16052	1
AT1G11210		Protein of unknown function (DUF761)	14.19	1.58755	0.91657	10.9067	0.535288	0.309049	0.231109	11.4133	0.914349	0.527899	0.836219	9.33667	1.51876	0.876857	0.0284873
AT1G11220		Protein of unknown function (DUF761)	3.83667	0.866045	0.500011	3.42	0.416053	0.240208	1	3.19	0.605558	0.349619	1	3.16333	0.718981	0.415104	1
AT1G11230		Protein of unknown function (DUF761)	0	0	0	0.03	0.0519615	0.03	1	0	0	0	NA	0	0	0	NA
AT1G11240		CONTAINS InterPro DOMAIN/s: Nucleolar protein 12 (InterPro:IPR019186); Has 2484 Blast hits to 1934 proteins in 262 species: Archae - 0; Bacteria - 90; Metazoa - 921; Fungi - 378; Plants - 144; Viruses - 18; Other Eukaryotes - 933 (source: NCBI BLink).	45.9567	3.48385	2.0114	47.9067	5.00152	2.88763	1	44.08	0.530189	0.306105	1	47.3367	4.03626	2.33034	0.838659
AT1G11250	SYP125, ATSYP125	syntaxin of plants 125	0.236667	0.120554	0.069602	0.183333	0.160728	0.0927961	1	0.156667	0.0472582	0.0272845	1	0.18	0.108167	0.06245	1
AT1G11260	STP1, ATSTP1	sugar transporter 1	119.953	33.729	19.4735	173.733	13.1225	7.57628	0.425836	114.637	35.0597	20.2417	1	117.99	21.2992	12.2971	1
AT1G11265		transposable element gene	0.17	0.175214	0.10116	0.02	0.034641	0.02	0.983125	0.0333333	0.057735	0.0333333	1	0.07	0.0754983	0.043589	1
AT1G11270		F-box and associated interaction domains-containing protein	5.17667	0.33126	0.191253	4.84333	0.245425	0.141696	1	5.44667	0.0737111	0.0425572	1	4.62667	0.554286	0.320017	1
AT1G11280		S-locus lectin protein kinase family protein	16.7267	1.35434	0.781928	16.5667	1.54643	0.892829	1	14.5367	1.53494	0.886197	1	15.2733	1.4229	0.821509	1
AT1G11290	CRR22	Pentatricopeptide repeat (PPR) superfamily protein	5.39	0.497896	0.28746	5.53667	0.161967	0.0935117	1	5.09667	0.800021	0.461892	1	5.67333	0.898016	0.51847	0.839143
AT1G11300		protein serine/threonine kinases;protein kinases;ATP binding;sugar binding;kinases;carbohydrate binding	3.12333	0.495008	0.285793	2.95333	0.306649	0.177044	1	3.00667	0.0493288	0.02848	1	3.30667	0.148436	0.0856997	0.944064
AT1G11310	MLO2, ATMLO2, PMR2	Seven transmembrane MLO family protein	80.1733	10.6946	6.17453	88.88	6.73156	3.88647	1	73.7233	15.2883	8.8267	1	87.2533	2.08308	1.20267	0.686484
AT1G11320		unknown protein; FUNCTIONS IN: molecular_function unknown; INVOLVED IN: biological_process unknown; LOCATED IN: mitochondrion, plastid; EXPRESSED IN: 7 plant structures; EXPRESSED DURING: C globular stage, F mature embryo stage, petal differentiation and expansion stage, E expanded cotyledon stage, D bilateral stage; Has 46 Blast hits to 46 proteins in 14 species: Archae - 0; Bacteria - 2; Metazo…	4.68667	1.26982	0.733129	5.28667	0.49521	0.28591	1	5.22667	0.540031	0.311787	1	4.46667	0.273191	0.157727	1
AT1G11330		S-locus lectin protein kinase family protein	15.1967	0.57709	0.333183	13.4467	0.59702	0.34469	0.830875	14.3133	1.16903	0.67494	1	13.19	0.978928	0.565184	0.904444
AT1G11340		S-locus lectin protein kinase family protein	3	0.170587	0.0984886	2.95667	0.225019	0.129915	1	3.33667	0.178979	0.103333	0.960905	2.80667	0.309892	0.178916	1
AT1G11350	CBRLK1, SD1-13, RKS2	S-domain-1 13	17.1467	1.36475	0.787937	17.6367	1.00107	0.577966	1	16.8167	1.86776	1.07835	1	18.4733	1.61125	0.930257	0.416678
AT1G11360		Adenine nucleotide alpha hydrolases-like superfamily protein	26.3867	1.69506	0.978644	31.2733	4.09997	2.36712	0.577328	27.65	0.894483	0.51643	1	22.0833	1.38276	0.798339	0.839332
AT1G11362		Plant invertase/pectin methylesterase inhibitor superfamily protein	0.34	0.04	0.023094	0.54	0.633798	0.365923	1	0.406667	0.118462	0.0683943	1	0.396667	0.0321455	0.0185592	1
AT1G11370		Pectin lyase-like superfamily protein	0.04	0.069282	0.04	0	0	0	1	0.0433333	0.0750555	0.0433333	1	0.03	0.0519615	0.03	1
AT1G11380		PLAC8 family protein	32.7467	0.116762	0.0674125	34.74	1.68615	0.973499	1	31.4533	2.64122	1.52491	1	31.59	2.30437	1.33043	1
AT1G11390		Protein kinase superfamily protein	10.9633	1.21014	0.698673	11.5133	0.180093	0.103976	1	9.38	0.554346	0.320052	0.948992	10.8633	0.856524	0.494514	1
AT1G11400	PYM	partner of Y14-MAGO	34.7833	2.07351	1.19714	38.2133	3.57448	2.06373	1	30.18	2.17357	1.25491	1	36.93	5.44269	3.14234	0.725299
AT1G11410		S-locus lectin protein kinase family protein	10.7167	0.172143	0.099387	8.78	0.475079	0.274287	0.471275	10.24	1.82601	1.05425	1	8.35333	1.37791	0.795536	0.361399
AT1G11420	ATDUF2, DUF2	DOMAIN OF UNKNOWN FUNCTION 724 2	4.96667	1.17857	0.680449	4.07	0.260576	0.150444	1	4.45667	0.77242	0.445957	1	3.42667	0.187172	0.108064	0.595738
AT1G11430		plastid developmental protein DAG, putative	115.533	4.3189	2.49352	113.203	11.02	6.36242	1	116.01	4.71692	2.72331	1	110.413	12.4906	7.21145	1
AT1G11440		BEST Arabidopsis thaliana protein match is: glycine-rich protein (TAIR:AT3G29075.1); Has 19337 Blast hits to 8589 proteins in 488 species: Archae - 26; Bacteria - 641; Metazoa - 7852; Fungi - 2167; Plants - 955; Viruses - 616; Other Eukaryotes - 7080 (source: NCBI BLink).	12.2167	0.859787	0.496398	14.0067	0.528141	0.304923	0.907684	11.0533	1.38121	0.79744	1	12.5233	1.42977	0.825476	0.926787
AT1G11450		nodulin MtN21 /EamA-like transporter family protein	21.11	1.58692	0.916206	22.9367	1.50151	0.866897	0.951595	16.4933	1.53253	0.884804	0.980585	16.3767	0.948701	0.547733	0.592031
AT1G11460		nodulin MtN21 /EamA-like transporter family protein	3.83667	1.31302	0.758075	4.82667	0.716263	0.413535	1	2.32667	0.150111	0.0866667	0.315458	2.29667	0.173877	0.100388	0.159262
AT1G11470		Pentatricopeptide repeat (PPR) superfamily protein	0	0	0	0	0	0	NA	0	0	0	NA	0	0	0	NA
AT1G11475	NRPB10, NRPD10, NRPE10	RNA polymerases N / 8 kDa subunit	46.5367	1.70735	0.985737	44.4467	2.99954	1.73178	1	48.83	4.55777	2.63143	0.933895	46.23	3.35036	1.93433	1
AT1G11480		eukaryotic translation initiation factor-related	35.41	2.06211	1.19056	40.3767	1.61745	0.933833	0.654274	34.5267	1.16792	0.674298	1	36.86	3.12864	1.80632	0.697038
AT1G11482		unknown pseudogene	0.0833333	0.104083	0.0600925	0.11	0.127671	0.0737111	1	0.0533333	0.0503322	0.0290593	1	0.0533333	0.0503322	0.0290593	1
AT1G11490		zinc finger (C2H2 type) family protein	0.306667	0.0550757	0.031798	0.456667	0.141892	0.0819214	1	0.256667	0.0493288	0.02848	1	0.343333	0.120139	0.0693622	1
AT1G11500		Protein of unknown function (DUF1218)	1.05333	0.253837	0.146553	0.71	0.29	0.167432	1	0.836667	0.16563	0.0956266	1	0.623333	0.283608	0.163741	1
AT1G11510		DNA-binding storekeeper protein-related transcriptional regulator	0	0	0	0.03	0.0519615	0.03	1	0	0	0	NA	0	0	0	NA
AT1G11520		pliceosome associated protein-related	0	0	0	0	0	0	NA	0	0	0	NA	0	0	0	NA
AT1G11530	ATCXXS1, CXXS1	C-terminal cysteine residue is changed to a serine 1	81.82	4.89335	2.82518	82.44	3.97861	2.29705	1	70.5333	2.02574	1.16956	0.998369	71.0367	13.637	7.87332	0.856383
AT1G11540		Sulfite exporter TauE/SafE family protein	1.96667	0.508167	0.29339	2.11333	0.305669	0.176478	1	1.88333	0.080829	0.0466667	1	1.49333	0.187172	0.108064	0.904444
AT1G11545	XTH8	xyloglucan endotransglucosylase/hydrolase 8	26.46	3.03712	1.75348	22.4267	1.55178	0.895923	0.652514	26.0733	1.94191	1.12117	1	22.0733	2.24505	1.29618	0.847195
AT1G11550		pre-tRNA	0	0	0	0	0	0	NA	0	0	0	NA	0	0	0	NA
AT1G11560		Oligosaccharyltransferase complex/magnesium transporter family protein	0.18	0.0984886	0.0568624	0.0566667	0.0981495	0.0566667	1	0.163333	0.0450925	0.0260342	1	0.0766667	0.0862168	0.0497773	1
AT1G11570	NTL	NTF2-like	2.59	0.504678	0.291376	2.87	0.587963	0.33946	1	2.89	0.135277	0.0781025	1	2.36667	0.489524	0.282627	1
AT1G11572		Plant thionin family protein	0.0566667	0.0981495	0.0566667	0.11	0.190526	0.11	1	0.31	0.182483	0.105357	0.966728	0.103333	0.100167	0.0578312	1
AT1G11580	ATPMEPCRA, PMEPCRA	methylesterase PCR A	55.0633	5.19904	3.00167	76.2	2.46428	1.42276	0.000166799	45.2433	6.68387	3.85893	0.663249	49.6933	2.73083	1.57665	1
AT1G11590		Plant invertase/pectin methylesterase inhibitor superfamily	0.0366667	0.0351188	0.0202759	0.0866667	0.0378594	0.0218581	1	0.0766667	0.0802081	0.0463081	1	0.0533333	0.0057735	0.00333333	1
AT1G11592		other RNA	9.66667	0.96692	0.558251	9.36667	0.140119	0.0808977	1	10.8333	0.189297	0.109291	0.976627	8.82	0.917551	0.529748	1
AT1G11593		Plant invertase/pectin methylesterase inhibitor superfamily protein	0	0	0	0	0	0	NA	0	0	0	NA	0	0	0	NA
AT1G11595		pseudogene, putative glucose 6 phosphate/phosphate translocator, blastp match of 60% identity and 2.3e-78 P-value to GP	0	0	0	0	0	0	NA	0	0	0	NA	0	0	0	NA
AT1G11600	CYP77B1	cytochrome P450, family 77, subfamily B, polypeptide 1	7.11667	0.754807	0.435788	4.75	0.713372	0.411866	0.0691637	6.75333	1.10573	0.638392	1	5.25333	0.564122	0.325696	0.636617
AT1G11608		F-box associated ubiquitination effector family protein	0	0	0	0	0	0	NA	0	0	0	NA	0	0	0	NA
AT1G11610	CYP71A18	cytochrome P450, family 71, subfamily A, polypeptide 18	0	0	0	0	0	0	NA	0	0	0	NA	0	0	0	NA
AT1G11620		F-box and associated interaction domains-containing protein	0	0	0	0	0	0	NA	0	0	0	NA	0	0	0	NA
AT1G11630		Tetratricopeptide repeat (TPR)-like superfamily protein	9.27	0.0655744	0.0378594	9.21667	1.09345	0.631304	1	8.68667	0.406489	0.234687	1	9.36667	1.12394	0.648905	1
AT1G11640		pre-tRNA	0	0	0	0	0	0	NA	0	0	0	NA	0	0	0	NA
AT1G11650	ATRBP45B, RBP45B	RNA-binding (RRM/RBD/RNP motifs) family protein	117.177	3.68079	2.12511	123.39	2.16811	1.25176	1	129.85	5.55263	3.20581	0.300109	117.47	12.7839	7.38082	0.918562
AT1G11655		unknown protein; BEST Arabidopsis thaliana protein match is: unknown protein (TAIR:AT4G21902.1); Has 22 Blast hits to 22 proteins in 6 species: Archae - 0; Bacteria - 0; Metazoa - 0; Fungi - 0; Plants - 22; Viruses - 0; Other Eukaryotes - 0 (source: NCBI BLink).	1.45667	0.646864	0.373467	0.306667	0.12741	0.0735603	0.164538	0.696667	0.0832666	0.048074	0.931568	1.04	0.480729	0.277549	1
AT1G11660		heat shock protein 70 (Hsp 70) family protein	31.1867	3.32241	1.9182	29.9233	1.05192	0.607326	1	24.5767	0.326548	0.188532	0.370923	27.1933	4.11529	2.37597	0.969956
AT1G11670		MATE efflux family protein	21.92	1.9314	1.11509	23.3967	1.47079	0.849163	1	22.3133	1.80004	1.03925	1	22.7167	1.68168	0.970916	0.88808
AT1G11680	CYP51G1, EMB1738, CYP51A2, CYP51	CYTOCHROME P450 51G1	83.6633	3.98669	2.30172	82.65	3.61631	2.08788	1	79.4767	4.42856	2.55683	1	76.0833	7.91397	4.56913	1
AT1G11684		unknown protein; Has 30201 Blast hits to 17322 proteins in 780 species: Archae - 12; Bacteria - 1396; Metazoa - 17338; Fungi - 3422; Plants - 5037; Viruses - 0; Other Eukaryotes - 2996 (source: NCBI BLink).	0	0	0	0	0	0	NA	0.43	0.744782	0.43	1	0.126667	0.219393	0.126667	1
AT1G11690		unknown protein; BEST Arabidopsis thaliana protein match is: unknown protein (TAIR:AT3G20350.1); Has 5959 Blast hits to 4807 proteins in 476 species: Archae - 156; Bacteria - 436; Metazoa - 2789; Fungi - 309; Plants - 336; Viruses - 9; Other Eukaryotes - 1924 (source: NCBI BLink).	0.173333	0.158219	0.0913479	0	0	0	0.915204	0.113333	0.0981495	0.0566667	1	0.23	0.18735	0.108167	1
AT1G11700		Protein of unknown function, DUF584	15.2	1.59941	0.923418	10.45	0.902164	0.520865	0.0691526	15.7433	2.74464	1.58462	1	9.52667	1.88506	1.08834	0.0183633
AT1G11710		Pentatricopeptide repeat (PPR) superfamily protein	2.4	0.314325	0.181475	2.55	0.246374	0.142244	1	2.47	0.461844	0.266646	1	2.17667	0.0862168	0.0497773	1
AT1G11720	ATSS3, SS3	starch synthase 3	33.5467	2.41579	1.39476	37.1233	0.446356	0.257704	0.653108	29.6067	3.05459	1.76357	1	34.68	3.02253	1.74506	0.504248
AT1G11730		Galactosyltransferase family protein	2.77	0.51449	0.297041	2.65333	0.470142	0.271437	1	2.37333	0.223681	0.129142	1	2.73667	0.336502	0.194279	1
AT1G11735	MIR171B	MIR171B; miRNA	0.613333	0.610027	0.352199	2.31667	1.2554	0.724806	1	1.17	0.365103	0.210792	1	0.226667	0.392598	0.226667	1
AT1G11740		ankyrin repeat family protein	1.67	0.115326	0.0665833	1.23667	0.200083	0.115518	0.868801	1.59333	0.061101	0.0352767	1	1.28333	0.145029	0.0837324	0.915471
AT1G11750	CLPP6, NCLPP1, NCLPP6	CLP protease proteolytic subunit 6	132.62	6.73628	3.88919	133.93	3.54106	2.04443	1	121.77	7.73532	4.46599	1	126.287	11.3926	6.57752	1
AT1G11755	LEW1	Undecaprenyl pyrophosphate synthetase family protein	11.6	1.37099	0.791539	11.12	1.67009	0.964227	1	10.2033	1.37355	0.793018	1	10.78	2.88751	1.6671	1
AT1G11760	MED32	MED32; Has 41 Blast hits to 40 proteins in 14 species: Archae - 0; Bacteria - 0; Metazoa - 0; Fungi - 0; Plants - 41; Viruses - 0; Other Eukaryotes - 0 (source: NCBI BLink).	11.7367	0.756593	0.436819	12.0233	1.14457	0.660816	1	12.9767	1.56315	0.902484	0.935654	11.8033	0.587055	0.338936	1
AT1G11765		Plant self-incompatibility protein S1 family	0	0	0	0	0	0	NA	0	0	0	NA	0	0	0	NA
AT1G11770		FAD-binding Berberine family protein	0.0233333	0.0208167	0.0120185	0	0	0	1	0	0	0	1	0	0	0	1
AT1G11780		oxidoreductase, 2OG-Fe(II) oxygenase family protein	10.8233	0.776938	0.448566	10.43	0.543415	0.313741	1	9.85	1.55045	0.895154	1	11.26	0.701498	0.40501	0.933005
AT1G11785		unknown protein; FUNCTIONS IN: molecular_function unknown; INVOLVED IN: biological_process unknown; LOCATED IN: cellular_component unknown; Has 2 Blast hits to 2 proteins in 1 species: Archae - 0; Bacteria - 0; Metazoa - 0; Fungi - 0; Plants - 2; Viruses - 0; Other Eukaryotes - 0 (source: NCBI BLink).	0.533333	0.253246	0.146211	0.406667	0.415251	0.239745	1	0.433333	0.641275	0.37024	1	0.803333	0.145717	0.0841295	1
AT1G11790	ADT1	arogenate dehydratase 1	22.7433	1.99018	1.14903	23.5767	1.09473	0.632043	1	20.5467	1.66785	0.962935	1	20.7833	0.78373	0.452487	1
AT1G11800		endonuclease/exonuclease/phosphatase family protein	7.15333	0.475009	0.274246	7.31667	0.464794	0.268349	1	7.05667	0.718076	0.414581	1	6.15667	1.20956	0.698339	1
AT1G11803		pseudogene, auxin responsive protein, blastp match of 74% identity and 1.2e-15 P-value to GP	0	0	0	0	0	0	NA	0	0	0	NA	0	0	0	NA
AT1G11806		pseudogene, hypothetical protein, likely a tandem duplication of the immediatly downstream hypothetical protein which has since degenerated.	0	0	0	0	0	0	NA	0	0	0	NA	0	0	0	NA
AT1G11810		F-box associated ubiquitination effector family protein	0	0	0	0.0233333	0.0404145	0.0233333	1	0.0633333	0.070946	0.0409607	1	0.03	0.0264575	0.0152753	1
AT1G11820		O-Glycosyl hydrolases family 17 protein	45.23	1.09302	0.631057	44.5	2.53699	1.46473	1	42.25	1.26716	0.731596	1	37.5933	3.18268	1.83752	0.674738
AT1G11840	ATGLX1, GLX1	glyoxalase I homolog	433.38	40.1852	23.2009	473.613	75.3267	43.4899	0.979854	397.023	49.1672	28.3867	1	452.64	33.3798	19.2719	0.721266
AT1G11850		unknown protein; FUNCTIONS IN: molecular_function unknown; INVOLVED IN: biological_process unknown; LOCATED IN: endomembrane system; EXPRESSED IN: 19 plant structures; EXPRESSED DURING: 12 growth stages; Has 38777 Blast hits to 8185 proteins in 741 species: Archae - 46; Bacteria - 14846; Metazoa - 13013; Fungi - 1392; Plants - 5894; Viruses - 543; Other Eukaryotes - 3043 (source: NCBI BLink).	64.67	6.26018	3.61432	56.1367	4.77939	2.75938	1	81.1333	12.4852	7.20836	0.212125	73.9833	10.5303	6.07965	0.526615
AT1G11860		Glycine cleavage T-protein family	1095.47	28.5129	16.4619	1033.59	36.7517	21.2186	1	1092.7	65.325	37.7154	1	1077.25	104.615	60.3996	0.983271
AT1G11870	ATSRS, OVA7, SRS	Seryl-tRNA synthetase	24.16	2.83561	1.63714	25.1067	1.61398	0.931832	1	23.6133	1.30236	0.751916	1	27.0333	3.06035	1.76689	0.336332
AT1G11880		transferases, transferring hexosyl groups	4.04333	0.280416	0.161898	4.13667	0.210792	0.121701	1	4.13667	0.370045	0.213646	1	3.92333	0.333816	0.192729	1
AT1G11890	SEC22, ATSEC22	Synaptobrevin family protein	46.3033	1.26081	0.727927	45.8433	2.86037	1.65144	1	42.3567	4.10938	2.37255	1	45.09	2.14893	1.24069	1
AT1G11900		Tetratricopeptide repeat (TPR)-like superfamily protein	4.34667	0.496622	0.286725	4.08333	0.284488	0.164249	1	3.01	0.370405	0.213854	0.705931	3.65667	0.884835	0.51086	0.974428
AT1G11905		B-cell receptor-associated protein 31-like	18.0733	0.329596	0.190292	19.52	3.40533	1.96607	0.974987	17.4533	1.68797	0.974548	1	17.83	3.88622	2.24371	1
AT1G11910	APA1, ATAPA1	aspartic proteinase A1	281.75	12.0088	6.9333	280.12	2.9287	1.69089	1	282.263	10.4835	6.05263	1	244.667	30.2273	17.4517	0.755014
AT1G11915		unknown protein; FUNCTIONS IN: molecular_function unknown; INVOLVED IN: biological_process unknown; LOCATED IN: endomembrane system; EXPRESSED IN: root; BEST Arabidopsis thaliana protein match is: unknown protein (TAIR:AT3G17350.1); Has 261 Blast hits to 261 proteins in 13 species: Archae - 0; Bacteria - 0; Metazoa - 0; Fungi - 0; Plants - 261; Viruses - 0; Other Eukaryotes - 0 (source: NCBI BLin…	0.953333	0.361156	0.208513	0.98	0.523068	0.301993	1	0.946667	0.143643	0.0829324	1	0.806667	0.220303	0.127192	1
AT1G11920		Pectin lyase-like superfamily protein	0.403333	0.110151	0.0635959	0.33	0.150997	0.087178	1	0.15	0.134536	0.0776745	0.933895	0.0633333	0.070946	0.0409607	0.207031
AT1G11925		Stigma-specific Stig1 family protein	0.13	0.13	0.0750555	0.1	0.0953939	0.0550757	1	0	0	0	1	0.0266667	0.046188	0.0266667	1
AT1G11930		Predicted pyridoxal phosphate-dependent enzyme, YBL036C type	51.48	2.72742	1.57467	54.89	1.11727	0.645058	1	51.28	3.78549	2.18555	1	53.96	7.85264	4.53372	0.727117
AT1G11940		Core-2/I-branching beta-1,6-N-acetylglucosaminyltransferase family protein	5.69	0.305123	0.176163	6.46333	0.807114	0.465988	1	4.66	0.39	0.225167	1	5.28667	0.275741	0.159199	1
AT1G11950		Transcription factor jumonji (jmjC) domain-containing protein	6.57333	0.431084	0.248886	6.16	0.895991	0.517301	1	5.64	0.756241	0.436616	1	6.19333	0.843584	0.487043	1
AT1G11960		ERD (early-responsive to dehydration stress) family protein	6.71	0.343948	0.198578	9.12	1.42169	0.820813	0.2079	5.96667	0.855648	0.494009	1	7.60333	0.880928	0.508604	0.512772
AT1G11970		Ubiquitin-like superfamily protein	0.0633333	0.109697	0.0633333	0	0	0	1	0	0	0	1	0.07	0.121244	0.07	1
AT1G11980	RUB3	ubiquitin-related protein 3	0	0	0	0	0	0	NA	0	0	0	NA	0	0	0	NA
AT1G11990		O-fucosyltransferase family protein	0.186667	0.070946	0.0409607	0.3	0.0953939	0.0550757	1	0.24	0.121655	0.0702377	1	0.186667	0.130128	0.0751295	1
AT1G12000		Phosphofructokinase family protein	55.7967	1.89927	1.09655	62.27	3.46108	1.99826	0.815718	64.43	2.53178	1.46172	0.084279	59.32	4.82248	2.78426	0.410206
AT1G12010		2-oxoglutarate (2OG) and Fe(II)-dependent oxygenase superfamily protein	15.98	1.83818	1.06127	14.2033	2.99727	1.73048	0.928804	13.0867	0.205508	0.11865	0.90545	10.8833	1.34031	0.773829	0.0423642
AT1G12013	SNOR111	SNOR111; snoRNA	0.533333	0.92376	0.533333	0.656667	1.13738	0.656667	1	1.21667	0.626844	0.361909	1	1.25333	1.51018	0.871901	1
AT1G12015		snoRNA	0.31	0.536936	0.31	0	0	0	1	0	0	0	1	0	0	0	1
AT1G12020		unknown protein; BEST Arabidopsis thaliana protein match is: unknown protein (TAIR:AT1G62422.1); Has 89 Blast hits to 88 proteins in 16 species: Archae - 0; Bacteria - 0; Metazoa - 0; Fungi - 0; Plants - 87; Viruses - 0; Other Eukaryotes - 2 (source: NCBI BLink).	16.93	1.58152	0.91309	16.8833	1.77934	1.0273	1	16.5567	2.87453	1.65961	1	16.5233	1.56577	0.903997	1
AT1G12030		Protein of unknown function (DUF506)	13.2633	3.50761	2.02512	14.0333	6.29921	3.63685	1	11.36	0.508626	0.293655	1	16.19	4.13178	2.38548	0.972356
AT1G12040	LRX1	leucine-rich repeat/extensin 1	3.76	0.81431	0.470142	3.8	0.81185	0.468722	1	3.99333	0.458839	0.264911	1	3.24333	0.238607	0.13776	1
AT1G12050		fumarylacetoacetase, putative	27.3433	1.45383	0.839371	28.4767	1.1524	0.66534	1	29.5767	1.40051	0.808586	0.709935	27.6933	2.93676	1.69554	0.960686
AT1G12060	ATBAG5, BAG5	BCL-2-associated athanogene 5	7.60333	1.34098	0.774216	7.82333	1.24167	0.716876	1	5.98	1.14687	0.662143	1	6.74	1.04933	0.605833	1
AT1G12064		unknown protein; LOCATED IN: endomembrane system; Has 35333 Blast hits to 34131 proteins in 2444 species: Archae - 798; Bacteria - 22429; Metazoa - 974; Fungi - 991; Plants - 531; Viruses - 0; Other Eukaryotes - 9610 (source: NCBI BLink).	0.146667	0.181751	0.104934	0.05	0.0866025	0.05	1	0.42	0.38	0.219393	1	0.24	0.222711	0.128582	1
AT1G12070		Immunoglobulin E-set superfamily protein	7.85	1.55576	0.89822	6.39667	0.973465	0.56203	0.992571	4.86	1.46523	0.845951	0.464842	6.29	1.65055	0.952943	0.980634
AT1G12080		Vacuolar calcium-binding protein-related	117.25	7.89512	4.55825	106.773	2.03387	1.17426	1	106.723	8.95198	5.16843	1	97.45	2.28685	1.32032	0.783326
AT1G12090	ELP	extensin-like protein	778.93	81.1457	46.8495	798.2	47.641	27.5055	1	718.68	37.09	21.4139	1	640.057	70.9362	40.955	0.187932
AT1G12100		Bifunctional inhibitor/lipid-transfer protein/seed storage 2S albumin superfamily protein	1.91333	0.640495	0.36979	1.39	0.32909	0.19	1	2.13	1.04542	0.603573	1	1.49667	0.210317	0.121427	1
AT1G12110	NRT1.1, CHL1-1, NRT1, B-1, ATNRT1, CHL1	nitrate transporter 1.1	74.45	5.28035	3.04861	72.2267	15.6452	9.03274	1	78.8267	12.2463	7.0704	1	58.9767	4.70217	2.7148	0.815911
AT1G12120		Plant protein of unknown function (DUF863)	39.59	0.48775	0.281603	44.94	1.47136	0.84949	0.673347	36.0133	2.78626	1.60865	1	40.16	5.00012	2.88682	0.853093
AT1G12130		Flavin-binding monooxygenase family protein	0.0966667	0.051316	0.0296273	0.0733333	0.080829	0.0466667	1	0.136667	0.011547	0.00666667	1	0.126667	0.113725	0.0656591	1
AT1G12140	FMO GS-OX5	flavin-monooxygenase glucosinolate S-oxygenase 5	26.52	3.04005	1.75517	26.12	0.481352	0.277909	1	27.07	1.0479	0.605007	1	24.53	1.51318	0.873632	1
AT1G12150		Plant protein of unknown function (DUF827)	1.05333	0.185831	0.10729	0.973333	0.113725	0.0656591	1	0.773333	0.0763763	0.0440959	1	0.763333	0.0814453	0.0470225	0.957537
AT1G12160		Flavin-binding monooxygenase family protein	3.93333	0.814514	0.47026	5.63667	0.525484	0.303388	0.350968	4.24333	0.473849	0.273577	1	3.86667	0.430387	0.248484	1
AT1G12170		F-box family protein	0	0	0	0	0	0	NA	0	0	0	NA	0	0	0	NA
AT1G12180		BEST Arabidopsis thaliana protein match is: HSP20-like chaperones superfamily protein (TAIR:AT5G47600.1); Has 8 Blast hits to 8 proteins in 3 species: Archae - 0; Bacteria - 0; Metazoa - 0; Fungi - 0; Plants - 8; Viruses - 0; Other Eukaryotes - 0 (source: NCBI BLink).	0	0	0	0	0	0	NA	0	0	0	NA	0	0	0	NA
AT1G12190		F-box and associated interaction domains-containing protein	0.0466667	0.0450925	0.0260342	0	0	0	1	0	0	0	1	0	0	0	1
AT1G12200		Flavin-binding monooxygenase family protein	27.5333	2.37153	1.3692	26.8033	0.39145	0.226004	1	22.6933	0.430155	0.24835	0.698625	21.6067	1.86506	1.07679	0.191793
AT1G12210	RFL1	RPS5-like 1	2.97	0.397366	0.22942	2.85333	0.351188	0.202759	1	2.49333	0.159478	0.0920748	1	2.58667	0.582866	0.336518	1
AT1G12211		unknown protein; Has 30201 Blast hits to 17322 proteins in 780 species: Archae - 12; Bacteria - 1396; Metazoa - 17338; Fungi - 3422; Plants - 5037; Viruses - 0; Other Eukaryotes - 2996 (source: NCBI BLink).	0	0	0	0	0	0	NA	0	0	0	NA	0	0	0	NA
AT1G12220	RPS5	Disease resistance protein (CC-NBS-LRR class) family	8.08667	0.986222	0.569395	8.22333	0.231805	0.133832	1	8.09333	1.06758	0.616369	1	10.9567	0.801582	0.462793	0.000299755
AT1G12230		Aldolase superfamily protein	56.9367	2.51965	1.45472	62.39	2.36666	1.36639	0.970162	61.7	3.98633	2.30151	0.709935	51.98	7.20971	4.16253	1
AT1G12240	ATBETAFRUCT4, VAC-INV	Glycosyl hydrolases family 32 protein	72.38	8.76007	5.05763	106.663	12.7528	7.36282	0.00540693	70.8633	11.367	6.56275	1	91.0633	13.8166	7.977	0.0617119
AT1G12244		Polynucleotidyl transferase, ribonuclease H-like superfamily protein	21.04	0.759408	0.438444	19.5733	1.74649	1.00834	1	18.89	0.62426	0.360416	1	20.2667	1.68361	0.972031	1
AT1G12250		Pentapeptide repeat-containing protein	68.1233	3.77977	2.18225	69	3.95918	2.28583	1	63.7433	4.73212	2.73209	1	60.2367	10.352	5.97675	0.950158
AT1G12260	VND4, EMB2749, ANAC007, NAC007	NAC 007	4.05667	0.750022	0.433026	4.48	0.727942	0.420278	1	3.21	0.331813	0.191572	1	3.3	0.4531	0.261598	1
AT1G12270	Hop1	stress-inducible protein, putative	32.81	1.39474	0.805254	35.4367	1.70072	0.981909	1	35.2667	0.514328	0.296947	0.586642	32.0267	2.91569	1.68337	1
AT1G12280		LRR and NB-ARC domains-containing disease resistance protein	7.05333	0.708543	0.409078	6.88333	0.572742	0.330673	1	5.87667	0.592818	0.342264	1	6.66	0.773111	0.446356	1
AT1G12290		Disease resistance protein (CC-NBS-LRR class) family	2.68	0.495681	0.286182	2.61	0.121244	0.07	1	2.32333	0.195021	0.112596	1	2.33	0.323574	0.186815	1
AT1G12294	MIR472A	MIR472a; miRNA	1.09333	1.27241	0.734628	1.57333	1.79723	1.03763	1	0.526667	0.65493	0.378124	1	1.06667	0.124231	0.0717248	1
AT1G12300		Tetratricopeptide repeat (TPR)-like superfamily protein	2.24	0.141774	0.0818535	2.41667	0.220303	0.127192	1	1.92667	0.0503322	0.0290593	1	2.06667	0.0450925	0.0260342	1
AT1G12310		Calcium-binding EF-hand family protein	95.0633	0.481906	0.278229	97.6867	5.41402	3.12579	1	93.9467	5.32397	3.07379	1	91.8833	8.99902	5.19559	1
AT1G12320		Protein of unknown function (DUF1442)	6.40333	0.60542	0.349539	6.36667	1.24605	0.719406	1	6.82667	0.596015	0.344109	1	6.19	1.07014	0.617846	1
AT1G12330		unknown protein; INVOLVED IN: biological_process unknown; LOCATED IN: chloroplast; EXPRESSED IN: 21 plant structures; EXPRESSED DURING: 12 growth stages; BEST Arabidopsis thaliana protein match is: unknown protein (TAIR:AT5G12900.1); Has 249 Blast hits to 249 proteins in 27 species: Archae - 0; Bacteria - 0; Metazoa - 7; Fungi - 14; Plants - 217; Viruses - 0; Other Eukaryotes - 11 (source: NCBI B…	10.5733	0.296704	0.171302	10.8833	1.01239	0.584504	1	12.0367	1.9505	1.12612	0.466247	9.4	1.12681	0.650564	1
AT1G12340		Cornichon family protein	1.14333	0.616144	0.355731	0.52	0.19	0.109697	0.929855	0.656667	0.212211	0.12252	1	0.49	0.579741	0.334714	0.855039
AT1G12350	ATCOAB, COAB	4-phospho-panto-thenoylcysteine synthetase	21.0233	0.263502	0.152133	20.5133	1.7294	0.998471	1	19.6667	1.88107	1.08604	1	18.6933	2.2509	1.29956	1
AT1G12360	KEU	Sec1/munc18-like (SM) proteins superfamily	37.6833	0.825671	0.476702	40.48	3.03835	1.75419	1	34.8	3.23949	1.87032	1	36.5667	2.76193	1.5946	1
AT1G12370	PHR1, UVR2	photolyase 1	8.86	0.761774	0.439811	7.49667	0.499433	0.288348	0.787731	8.76	0.695485	0.401539	1	6.99	0.295466	0.170587	0.651671
AT1G12380		unknown protein; BEST Arabidopsis thaliana protein match is: unknown protein (TAIR:AT1G62870.1); Has 173 Blast hits to 170 proteins in 34 species: Archae - 0; Bacteria - 4; Metazoa - 25; Fungi - 8; Plants - 123; Viruses - 7; Other Eukaryotes - 6 (source: NCBI BLink).	3.06	0.585918	0.33828	3.46333	0.950386	0.548706	1	3.43	0.541479	0.312623	0.87705	2.99	0.105357	0.0608276	1
AT1G12390		Cornichon family protein	34.28	3.08436	1.78076	32.9933	1.65231	0.953962	1	33.3267	2.14311	1.23733	1	31.6967	4.92831	2.84536	1
AT1G12400		Nucleotide excision repair, TFIIH, subunit TTDA	18.0667	1.66314	0.960214	16.6533	1.28313	0.740818	1	18.47	3.4972	2.01911	1	14.6833	2.07187	1.19619	0.878724
AT1G12410	CLPR2, NCLPP2, CLP2	CLP protease proteolytic subunit 2	138.763	2.46739	1.42455	148.673	2.59831	1.50014	1	139.607	6.58831	3.80376	1	139.953	12.79	7.38433	0.855832
AT1G12411		unknown protein; Has 30201 Blast hits to 17322 proteins in 780 species: Archae - 12; Bacteria - 1396; Metazoa - 17338; Fungi - 3422; Plants - 5037; Viruses - 0; Other Eukaryotes - 2996 (source: NCBI BLink).	0	0	0	0	0	0	NA	0	0	0	NA	0	0	0	NA
AT1G12420	ACR8	ACT domain repeat 8	9.34	0.934077	0.53929	9.66667	0.459384	0.265225	1	7.58	0.62426	0.360416	1	7.68	1.62595	0.93874	0.865266
AT1G12423		unknown protein; Has 30201 Blast hits to 17322 proteins in 780 species: Archae - 12; Bacteria - 1396; Metazoa - 17338; Fungi - 3422; Plants - 5037; Viruses - 0; Other Eukaryotes - 2996 (source: NCBI BLink).	0	0	0	0	0	0	NA	0	0	0	NA	0	0	0	NA
AT1G12430	PAK, ARK3	armadillo repeat kinesin 3	20.76	0.703776	0.406325	19.55	1.28012	0.739076	1	17.47	0.570263	0.329242	0.96679	17.93	1.60084	0.924247	0.933801
AT1G12440		A20/AN1-like zinc finger family protein	143.587	4.54647	2.62491	154.53	13.9353	8.04556	0.999421	142.27	11.6987	6.75427	1	141.723	24.3232	14.043	0.986632
AT1G12450		SNARE associated Golgi protein family	14.5567	0.885739	0.511382	15.6967	1.07039	0.61799	1	11.9267	1.91526	1.10578	0.876835	12.31	1.38286	0.798394	0.986964
AT1G12451		unknown protein; Has 30201 Blast hits to 17322 proteins in 780 species: Archae - 12; Bacteria - 1396; Metazoa - 17338; Fungi - 3422; Plants - 5037; Viruses - 0; Other Eukaryotes - 2996 (source: NCBI BLink).	0	0	0	0	0	0	NA	0	0	0	NA	0	0	0	NA
AT1G12460		Leucine-rich repeat protein kinase family protein	7.56333	1.32198	0.763246	7.82667	0.719884	0.415625	1	6.49667	1.63295	0.942785	1	6.36667	0.392726	0.22674	0.979317
AT1G12470		zinc ion binding	24.1533	1.01096	0.583676	22.7933	1.02491	0.59173	1	21.0533	0.484286	0.279603	1	20.42	1.40353	0.810329	0.762987
AT1G12480	OZS1, SLAC1, RCD3, CDI3	C4-dicarboxylate transporter/malic acid transport protein	3.92333	0.0971253	0.0560753	3.41667	0.237136	0.13691	1	3.67667	0.720717	0.416106	1	2.57	0.526023	0.303699	0.166894
AT1G12490		F-box associated ubiquitination effector family protein	0.153333	0.119304	0.0688799	0.193333	0.276466	0.159618	1	0.0933333	0.0305505	0.0176383	1	0.18	0.0793725	0.0458258	1
AT1G12500		Nucleotide-sugar transporter family protein	25.1233	2.63063	1.5188	25.39	1.71823	0.992018	1	26.0567	1.53653	0.887118	1	25.6533	2.15927	1.24665	0.976795
AT1G12510		pre-tRNA	0	0	0	0	0	0	NA	0	0	0	NA	0	0	0	NA
AT1G12520	ATCCS, CCS	copper chaperone for SOD1	47.9733	7.17653	4.14337	36.72	5.17048	2.98518	0.0164864	43.3267	0.651639	0.376224	1	39.5267	3.349	1.93355	0.514667
AT1G12530		unknown protein; BEST Arabidopsis thaliana protein match is: unknown protein (TAIR:AT1G56420.1); Has 54 Blast hits to 53 proteins in 13 species: Archae - 0; Bacteria - 0; Metazoa - 0; Fungi - 0; Plants - 54; Viruses - 0; Other Eukaryotes - 0 (source: NCBI BLink).	39.6767	2.04779	1.18229	35.9	1.48523	0.857496	1	36.06	3.0175	1.74215	1	35.25	3.85459	2.22545	1
AT1G12540		basic helix-loop-helix (bHLH) DNA-binding superfamily protein	0	0	0	0	0	0	NA	0	0	0	NA	0	0	0	NA
AT1G12550		D-isomer specific 2-hydroxyacid dehydrogenase family protein	5.74333	0.91183	0.526445	4.83333	0.42501	0.24538	1	6.13333	0.632561	0.365209	1	4.76667	0.915278	0.528436	1
AT1G12560	ATEXPA7, EXP7, ATEXP7, ATHEXP ALPHA 1.26, EXPA7	expansin A7	9.47333	2.74708	1.58603	8.30667	0.894558	0.516473	1	7.54	0.383536	0.221435	0.933872	7.37667	1.4327	0.827171	0.751626
AT1G12570		Glucose-methanol-choline (GMC) oxidoreductase family protein	1.08333	0.0152753	0.00881917	1.38667	0.37099	0.214191	1	1.01667	0.351188	0.202759	1	1.08667	0.253246	0.146211	1
AT1G12580	PEPKR1	phosphoenolpyruvate carboxylase-related kinase 1	40.6867	4.23689	2.44617	44.5867	2.16033	1.24727	0.983125	38.1767	6.68763	3.86111	1	44.41	2.57105	1.4844	0.404878
AT1G12590		pre-tRNA	0	0	0	0.21	0.205183	0.118462	NA	0	0	0	NA	0	0	0	NA
AT1G12600		UDP-N-acetylglucosamine (UAA) transporter family	0.933333	0.245425	0.141696	1.01	0.127671	0.0737111	1	0.906667	0.359073	0.207311	1	1.03667	0.325167	0.187735	1
AT1G12610	DDF1	Integrase-type DNA-binding superfamily protein	0.0933333	0.161658	0.0933333	0.516667	0.448144	0.258736	0.905048	0.153333	0.215716	0.124544	1	0.14	0.0754983	0.043589	1
AT1G12620		Pentatricopeptide repeat (PPR) superfamily protein	5.51667	1.16638	0.673408	5.59	0.425088	0.245425	1	4.39333	0.371663	0.21458	1	4.29667	0.637364	0.367982	0.717256
AT1G12630		Integrase-type DNA-binding superfamily protein	0.34	0.321403	0.185562	0.183333	0.196044	0.113186	1	0.216667	0.215019	0.124141	1	0.33	0.248797	0.143643	1
AT1G12640		MBOAT (membrane bound O-acyl transferase) family protein	25.7933	1.10934	0.640477	26.77	1.13715	0.656531	1	26.2467	1.84338	1.06427	1	22.7367	1.80306	1.041	1
AT1G12650		unknown protein; CONTAINS InterPro DOMAIN/s: Protein of unknown function DUF947 (InterPro:IPR009292); Has 700 Blast hits to 631 proteins in 192 species: Archae - 0; Bacteria - 32; Metazoa - 138; Fungi - 168; Plants - 60; Viruses - 0; Other Eukaryotes - 302 (source: NCBI BLink).	35.4567	1.92864	1.1135	35.5067	2.40276	1.38723	1	31.36	0.501099	0.28931	1	35.3	2.99206	1.72746	0.937198
AT1G12660		Predicted to encode a PR (pathogenesis-related) protein. Belongs to the plant thionin (PR-13) family with the following members: At1g66100, At5g36910, At1g72260, At2g15010, At1g12663, At1g12660.	0	0	0	0	0	0	NA	0	0	0	NA	0	0	0	NA
AT1G12663		Predicted to encode a PR (pathogenesis-related) protein. Belongs to the plant thionin (PR-13) family with the following members: At1g66100, At5g36910, At1g72260, At2g15010, At1g12663, At1g12660.	0	0	0	0	0	0	NA	0	0	0	NA	0	0	0	NA
AT1G12665		Encodes a Plant thionin family protein	0	0	0	0	0	0	NA	0.143333	0.248261	0.143333	1	0	0	0	NA
AT1G12667		Encodes a Plant thionin family protein	0	0	0	0	0	0	NA	0	0	0	NA	0	0	0	NA
AT1G12669		Encodes a Plant thionin family protein [pseudogene]	0	0	0	0.0866667	0.150111	0.0866667	1	0	0	0	NA	0	0	0	NA
AT1G12670		Encodes a Plant thionin family protein [pseudogene]	0.0633333	0.109697	0.0633333	0	0	0	1	0.213333	0.185562	0.107134	1	0.0766667	0.132791	0.0766667	1
AT1G12672		unknown protein; LOCATED IN: endomembrane system; BEST Arabidopsis thaliana protein match is: unknown protein (TAIR:AT1G12663.1); Has 4 Blast hits to 4 proteins in 1 species: Archae - 0; Bacteria - 0; Metazoa - 0; Fungi - 0; Plants - 4; Viruses - 0; Other Eukaryotes - 0 (source: NCBI BLink).	0.113333	0.102632	0.0592546	0	0	0	1	0.413333	0.395769	0.228498	1	0.05	0.0866025	0.05	1
AT1G12680	PEPKR2	phosphoenolpyruvate carboxylase-related kinase 2	18.3433	1.37326	0.79285	18.3567	1.42816	0.824547	1	16.7467	1.62967	0.940892	1	16.6967	1.29963	0.750341	1
AT1G12700		ATP binding;nucleic acid binding;helicases	3.75667	0.288848	0.166767	3.84333	0.185023	0.106823	1	3.06333	0.179536	0.103655	1	3.48667	0.705715	0.407445	1
AT1G12710	AtPP2-A12, PP2-A12	phloem protein 2-A12	11.8133	0.465224	0.268597	11.6833	1.005	0.580239	1	9.65667	2.01396	1.16276	1	10.27	1.8186	1.04997	1
AT1G12720		transposable element gene	0	0	0	0	0	0	NA	0	0	0	NA	0	0	0	NA
AT1G12725		transposable element gene	0	0	0	0	0	0	NA	0	0	0	NA	0	0	0	NA
AT1G12730		GPI transamidase subunit PIG-U	5.18	0.384318	0.221886	5.92667	0.355715	0.205372	1	5.72667	0.165025	0.0952774	1	4.60667	0.81267	0.469196	1
AT1G12740	CYP87A2	cytochrome P450, family 87, subfamily A, polypeptide 2	39.7167	9.62555	5.55731	26.4933	2.004	1.15701	0.0587917	28.05	3.51128	2.02724	0.549263	25.2133	2.78809	1.6097	0.0521566
AT1G12750	ATRBL6, RBL6	RHOMBOID-like protein 6	18.7533	1.37758	0.795348	18.5	0.270555	0.156205	1	15.61	1.60533	0.926841	0.933446	16.01	1.93122	1.11499	0.986224
AT1G12760		Zinc finger, C3HC4 type (RING finger) family protein	37.2867	3.23234	1.86619	38.5267	0.411987	0.237861	1	37.39	2.7023	1.56017	1	33.8133	3.68283	2.12628	1
AT1G12770	ISE1, EMB1586	P-loop containing nucleoside triphosphate hydrolases superfamily protein	37.31	1.85591	1.07151	37.37	2.88761	1.66716	1	35.1	2.72213	1.57162	1	36.9733	3.18911	1.84123	1
AT1G12775		Pentatricopeptide repeat (PPR) superfamily protein	3.41333	0.613297	0.354087	3.16	0.458258	0.264575	1	3.14667	0.313741	0.181138	1	3.12333	0.201329	0.116237	1
AT1G12780	UGE1, ATUGE1	UDP-D-glucose/UDP-D-galactose 4-epimerase 1	109.423	7.69873	4.44486	132.913	3.84144	2.21785	0.298457	87.3133	13.0426	7.53013	0.482491	114.373	22.3132	12.8826	0.805753
AT1G12790		CONTAINS InterPro DOMAIN/s: RuvA domain 2-like (InterPro:IPR010994); Has 29 Blast hits to 29 proteins in 9 species: Archae - 0; Bacteria - 2; Metazoa - 0; Fungi - 0; Plants - 27; Viruses - 0; Other Eukaryotes - 0 (source: NCBI BLink).	6.47333	0.200083	0.115518	7.99667	1.21179	0.699627	0.834747	6.31333	0.357957	0.206667	1	7.49	0.88017	0.508167	0.613074
AT1G12800		Nucleic acid-binding, OB-fold-like protein	140.397	9.87235	5.69981	135.413	2.11093	1.21875	1	129.033	11.9759	6.9143	1	128.617	12.7623	7.36829	1
AT1G12805		nucleotide binding	0.756667	0.323316	0.186667	2.84	1.95847	1.13072	0.644439	0.316667	0.159478	0.0920748	1	1.19	0.673573	0.388887	1
AT1G12810		proline-rich family protein	21.62	0.390512	0.225462	22.5367	0.499032	0.288116	1	26.24	2.18383	1.26083	0.372275	22.8667	4.66376	2.69262	0.831777
AT1G12820	AFB3	auxin signaling F-box 3	36.4967	2.92268	1.68741	29.6433	0.273191	0.157727	0.0673252	34.5633	3.55984	2.05527	1	29.51	3.55342	2.05157	0.308898
AT1G12830		unknown protein; FUNCTIONS IN: molecular_function unknown; INVOLVED IN: biological_process unknown; LOCATED IN: cellular_component unknown; EXPRESSED IN: 23 plant structures; EXPRESSED DURING: 13 growth stages; Has 39778 Blast hits to 22088 proteins in 1060 species: Archae - 152; Bacteria - 6161; Metazoa - 14109; Fungi - 6144; Plants - 2156; Viruses - 601; Other Eukaryotes - 10455 (source: NCBI B…	29.2433	1.39285	0.804163	27.63	2.23698	1.29152	1	25.98	2.1439	1.23778	1	28.67	0.858079	0.495412	1
AT1G12840	DET3, ATVHA-C	vacuolar ATP synthase subunit C (VATC) / V-ATPase C subunit / vacuolar proton pump C subunit (DET3)	176.027	6.8778	3.9709	177.69	3.23337	1.86679	1	156.803	14.89	8.59676	1	168.007	20.0898	11.5989	1
AT1G12845		unknown protein; FUNCTIONS IN: molecular_function unknown; INVOLVED IN: biological_process unknown; LOCATED IN: endomembrane system; EXPRESSED IN: 22 plant structures; EXPRESSED DURING: 13 growth stages; Has 8 Blast hits to 8 proteins in 4 species: Archae - 0; Bacteria - 0; Metazoa - 0; Fungi - 0; Plants - 8; Viruses - 0; Other Eukaryotes - 0 (source: NCBI BLink).	7.67333	1.98941	1.14858	6.56667	1.18095	0.681819	1	9.92667	2.10723	1.21661	0.693587	8.79333	1.5595	0.900376	0.705557
AT1G12850		Phosphoglycerate mutase family protein	20.89	1.60758	0.928134	23.3067	0.900463	0.519882	1	22.3967	2.39734	1.3841	0.825219	21.7833	2.36923	1.36787	0.850885
AT1G12855		F-box family protein	0.25	0.105357	0.0608276	0.0366667	0.0321455	0.0185592	0.534704	0.193333	0.0873689	0.0504425	1	0.0833333	0.0723418	0.0417665	0.826127
AT1G12860	SCRM2, ICE2	basic helix-loop-helix (bHLH) DNA-binding superfamily protein	26.4933	0.983073	0.567578	26.54	0.635295	0.366788	1	24.0667	0.852193	0.492014	1	23.18	2.74665	1.58578	1
AT1G12870		F-box and associated interaction domains-containing protein	0	0	0	0.0433333	0.0378594	0.0218581	1	0	0	0	NA	0.0666667	0.0702377	0.0405518	0.973569
AT1G12880	atnudt12, NUDT12	nudix hydrolase homolog 12	17.15	1.39753	0.806866	18.23	2.68721	1.55146	1	13.51	1.0641	0.614356	0.6142	15.6267	0.215484	0.12441	1
AT1G12890		Integrase-type DNA-binding superfamily protein	0.16	0.16	0.092376	0.183333	0.085049	0.0491031	1	0.223333	0.198578	0.114649	1	0.186667	0.15885	0.0917121	1
AT1G12900	GAPA-2	glyceraldehyde 3-phosphate dehydrogenase A subunit 2	1412.6	44.5572	25.7251	1463.83	29.6864	17.1394	1	1458.36	100.103	57.7944	0.727243	1357.88	128.018	73.9112	1
AT1G12910	ATAN11, LWD1	Transducin/WD40 repeat-like superfamily protein	34.8367	0.283078	0.163435	36.0867	1.2779	0.737797	1	32.3933	4.11432	2.3754	1	33.9667	4.12342	2.38066	1
AT1G12920	ERF1-2	eukaryotic release factor 1-2	107.56	3.08057	1.77857	106.643	5.58056	3.22194	1	100.64	6.73901	3.89077	1	101.5	8.99128	5.19112	1
AT1G12930		ARM repeat superfamily protein	9.41	0.381576	0.220303	10.8667	1.2268	0.708292	0.741723	10.29	1.01681	0.587055	0.804676	9.24667	0.151438	0.0874325	1
AT1G12935		transposable element gene	0	0	0	0	0	0	NA	0	0	0	NA	0	0	0	NA
AT1G12938		unknown protein; Has 30201 Blast hits to 17322 proteins in 780 species: Archae - 12; Bacteria - 1396; Metazoa - 17338; Fungi - 3422; Plants - 5037; Viruses - 0; Other Eukaryotes - 2996 (source: NCBI BLink).	0	0	0	0	0	0	NA	0	0	0	NA	0	0	0	NA
AT1G12940	ATNRT2.5, NRT2.5	nitrate transporter2.5	0.0766667	0.0152753	0.00881917	0.0333333	0.0288675	0.0166667	1	0.11	0.0360555	0.0208167	1	0.01	0.0173205	0.01	0.917887
AT1G12950	RSH2	root hair specific 2	2.75	1.01681	0.587055	3.72	0.828312	0.478226	0.967694	2.91667	0.145029	0.0837324	1	3.18	0.453982	0.262107	0.98875
AT1G12960		Ribosomal protein L18e/L15 superfamily protein	0	0	0	0	0	0	NA	0	0	0	NA	0	0	0	NA
AT1G12970	PIRL3	plant intracellular ras group-related LRR 3	11.86	0.72753	0.42004	12.8133	0.453689	0.261937	1	11.3067	1.55597	0.898338	1	10.74	0.979234	0.565361	1
AT1G12980	ESR1, DRN	Integrase-type DNA-binding superfamily protein	0.0666667	0.061101	0.0352767	0.09	0.0264575	0.0152753	1	0.11	0.072111	0.0416333	1	0.03	0.0519615	0.03	1
AT1G12990		beta-1,4-N-acetylglucosaminyltransferase family protein	16.15	0.802932	0.463573	17.3167	1.74575	1.00791	1	13.85	1.04173	0.601443	1	14.79	1.64037	0.947066	1
AT1G13000		Protein of unknown function (DUF707)	19.4167	1.42043	0.820088	20.0867	2.05928	1.18893	1	17.3833	2.29003	1.32215	1	19.2533	2.42438	1.39972	1
AT1G13010		pre-tRNA	0	0	0	0	0	0	NA	0	0	0	NA	0	0	0	NA
AT1G13020	EIF4B2	eukaryotic initiation factor 4B2	36.1333	1.99876	1.15398	32.2967	2.0378	1.17653	0.763995	32.7967	1.53324	0.885218	1	30.8067	3.60461	2.08112	0.778086
AT1G13030		sphere organelles protein-related	7.77	1.0224	0.590282	7.07	0.900722	0.520032	1	7.09333	0.961267	0.554987	1	7.45	0.567098	0.327414	1
AT1G13040		Pentatricopeptide repeat (PPR-like) superfamily protein	4.45	1.04733	0.604676	4.42333	0.7292	0.421004	1	3.82	0.39	0.225167	1	3.77	0.233024	0.134536	1
AT1G13050		unknown protein; BEST Arabidopsis thaliana protein match is: unknown protein (TAIR:AT3G26350.1); Has 538 Blast hits to 510 proteins in 88 species: Archae - 0; Bacteria - 23; Metazoa - 81; Fungi - 36; Plants - 361; Viruses - 8; Other Eukaryotes - 29 (source: NCBI BLink).	2.09	0.043589	0.0251661	2.04667	0.522717	0.301791	1	2.38	0.18735	0.108167	1	1.66333	0.152753	0.0881917	1
AT1G13060	PBE1	20S proteasome beta subunit E1	91.8433	7.96867	4.60071	90.8733	7.02724	4.05718	1	87.6967	1.79918	1.03875	1	82.4167	8.80404	5.08301	1
AT1G13070	CYP71B27	putative cytochrome P450	0.08	0.0458258	0.0264575	0	0	0	1	0.0233333	0.0404145	0.0233333	1	0.04	0.01	0.0057735	1
AT1G13080	CYP71B2	cytochrome P450, family 71, subfamily B, polypeptide 2	52.53	5.12267	2.95757	40.5267	6.06304	3.5005	0.147998	47.9133	5.67921	3.27889	1	34.8633	2.72929	1.57576	0.00466657
AT1G13090	CYP71B28	cytochrome P450, family 71, subfamily B, polypeptide 28	29.38	1.73035	0.999016	26.5267	0.814514	0.47026	1	28.3667	3.9485	2.27967	1	26.04	4.03272	2.32829	1
AT1G13100	CYP71B29	cytochrome P450, family 71, subfamily B, polypeptide 29	14.9133	1.06514	0.614962	13.1367	0.40501	0.233833	0.86444	13.7967	0.999016	0.576782	1	13.1933	2.7777	1.60371	0.960686
AT1G13110	CYP71B7	cytochrome P450, family 71 subfamily B, polypeptide 7	106.733	2.30261	1.32942	91.6933	3.90336	2.25361	0.29419	96.33	12.975	7.49113	1	101.513	12.7736	7.37486	1
AT1G13120	emb1745	embryo defective 1745	15.81	2.22892	1.28687	14.6933	0.650026	0.375292	1	13.9367	0.825974	0.476876	1	13.2233	0.166533	0.096148	0.767685
AT1G13130		Cellulase (glycosyl hydrolase family 5) protein	1.11667	0.363501	0.209868	1.16	0.783071	0.452106	1	1.18667	0.145029	0.0837324	1	0.833333	0.215948	0.124677	1
AT1G13140	CYP86C3	cytochrome P450, family 86, subfamily C, polypeptide 3	0.906667	0.0493288	0.02848	0.89	0.21166	0.122202	1	0.8	0.269629	0.155671	1	0.79	0.246374	0.142244	1
AT1G13145		pseudogene of unknown protein	11.05	0.88476	0.510816	9.72	1.81	1.045	1	10.33	2.43243	1.40436	1	10.97	1.79719	1.03761	1
AT1G13150	CYP86C4	cytochrome P450, family 86, subfamily C, polypeptide 4	0.656667	0.0450925	0.0260342	0.623333	0.26839	0.154955	1	0.383333	0.0493288	0.02848	0.992636	0.533333	0.0960902	0.0554777	1
AT1G13160		ARM repeat superfamily protein	15.2767	1.27001	0.733242	15.7933	1.86527	1.07691	1	14.37	1.91698	1.10677	1	15.8767	0.326241	0.188355	0.878663
AT1G13170	ORP1D	OSBP(oxysterol binding protein)-related protein 1D	16.2233	0.406735	0.234829	16.4	0.936643	0.540771	1	14.2733	0.603517	0.348441	1	14.87	0.616117	0.355715	1
AT1G13180	DIS1, ARP3, ATARP3	Actin-like ATPase superfamily protein	9.3	0.403361	0.232881	11.2167	0.0757188	0.0437163	0.535941	8.47667	0.841982	0.486118	1	8.94667	1.18052	0.681575	1
AT1G13190		RNA-binding (RRM/RBD/RNP motifs) family protein	27.1767	0.525484	0.303388	32.9333	2.25187	1.30012	0.166256	26.9267	1.19684	0.690998	1	29.1	3.38229	1.95277	0.426914
AT1G13195		RING/U-box superfamily protein	16.54	0.260576	0.150444	18.32	0.74505	0.430155	1	15.7967	2.42632	1.40084	1	14.9633	1.735	1.0017	1
AT1G13200		F-box and associated interaction domains-containing protein	0.0733333	0.080829	0.0466667	0.0666667	0.0702377	0.0405518	1	0.0333333	0.057735	0.0333333	1	0.113333	0.162891	0.0940449	1
AT1G13210	ACA.l	autoinhibited Ca2+/ATPase II	31.16	9.06591	5.2342	38.0067	2.17886	1.25797	1	28.5967	12.4628	7.19539	1	44.68	3.44017	1.98619	0.326568
AT1G13220	LINC2	nuclear matrix constituent protein-related	16.4433	2.67958	1.54705	16.5067	1.5764	0.910134	1	13.8133	2.16482	1.24986	0.871401	14.8833	1.43263	0.82713	1
AT1G13230		Leucine-rich repeat (LRR) family protein	0.206667	0.064291	0.0371184	0.32	0.158745	0.0916515	1	0.373333	0.155671	0.0898765	1	0.426667	0.200333	0.115662	0.713629
AT1G13240		pre-tRNA	0	0	0	0	0	0	NA	0	0	0	NA	0	0	0	NA
AT1G13245	RTFL17, DVL4	ROTUNDIFOLIA like 17	300.17	19.0385	10.9919	214.99	30.4263	17.5666	0.00739092	269.87	22.7013	13.1066	1	196.46	3.57598	2.06459	0.00113284
AT1G13250	GATL3	galacturonosyltransferase-like 3	14.4667	1.90174	1.09797	13.9033	2.27188	1.31167	1	16.92	1.80635	1.0429	0.568744	11.52	1.19013	0.68712	0.632171
AT1G13260	RAV1, EDF4	related to ABI3/VP1 1	108.923	7.18071	4.14578	53.8733	18.5648	10.7184	0.000143396	100.817	12.9597	7.48228	1	54.2133	9.24075	5.33515	0.000613581
AT1G13270	MAP1C, MAP1B	methionine aminopeptidase 1B	58.48	6.63541	3.83096	56.18	10.2091	5.8942	1	51.8367	1.86765	1.07829	1	60.16	8.58704	4.95773	0.977299
AT1G13280	AOC4	allene oxide cyclase 4	24.58	1.58644	0.915933	32.6433	1.66001	0.958407	0.0162549	22.0567	1.68732	0.974172	1	27.8767	0.882855	0.509717	0.131078
AT1G13290	DOT5, WIP6	C2H2-like zinc finger protein	0	0	0	0	0	0	NA	0	0	0	NA	0	0	0	NA
AT1G13300	HRS1	myb-like transcription factor family protein	30.5467	1.82352	1.05281	39.2067	4.05292	2.33995	0.120029	27.6467	1.69146	0.976564	1	37.7067	7.58635	4.37998	0.0268005
AT1G13310		Endosomal targeting BRO1-like domain-containing protein	0.14	0.121244	0.07	0.0366667	0.0635085	0.0366667	1	0.23	0.32909	0.19	1	0.0366667	0.0321455	0.0185592	1
AT1G13320	PP2AA3	protein phosphatase 2A subunit A3	64.0733	5.92627	3.42153	58.2067	2.29269	1.32369	0.929821	57.48	1.66154	0.959288	1	51.1167	2.40146	1.38649	0.262608
AT1G13330	AHP2	Arabidopsis Hop2 homolog	3.82333	0.637992	0.368345	3.57333	0.285365	0.164756	1	3.68333	0.359073	0.207311	1	4.07667	0.596769	0.344545	0.972356
AT1G13340		Regulator of Vps4 activity in the MVB pathway protein	4.46333	0.563678	0.32544	4.42667	0.868581	0.501476	1	4.50333	1.17959	0.681037	1	3.86333	0.506491	0.292423	1
AT1G13350		Protein kinase superfamily protein	26.8367	0.626126	0.361494	26.5733	1.33253	0.769336	1	24.74	1.01059	0.583467	1	25.7767	3.60679	2.08238	1
AT1G13360		unknown protein; BEST Arabidopsis thaliana protein match is: unknown protein (TAIR:AT3G25870.1); Has 69 Blast hits to 69 proteins in 16 species: Archae - 0; Bacteria - 0; Metazoa - 6; Fungi - 0; Plants - 63; Viruses - 0; Other Eukaryotes - 0 (source: NCBI BLink).	88.31	9.81052	5.66411	75.7667	6.54508	3.7788	0.514464	74.5867	6.38703	3.68755	1	71.7933	9.03306	5.21524	0.529098
AT1G13370		Histone superfamily protein	0.2	0.10583	0.061101	0.65	0.264575	0.152753	0.826545	0.406667	0.151438	0.0874325	1	0.486667	0.289885	0.167365	0.765463
AT1G13380		Protein of unknown function (DUF1218)	24.95	3.02779	1.74809	28.8467	3.53353	2.04008	0.965822	28.7733	3.01027	1.73798	0.689394	27.1567	4.93178	2.84736	0.714752
AT1G13390		unknown protein; BEST Arabidopsis thaliana protein match is: unknown protein (TAIR:AT1G68490.1); Has 114 Blast hits to 114 proteins in 18 species: Archae - 0; Bacteria - 0; Metazoa - 0; Fungi - 0; Plants - 114; Viruses - 0; Other Eukaryotes - 0 (source: NCBI BLink).	36.5333	2.16597	1.25052	40.3567	1.97414	1.13977	0.947485	35.24	2.64195	1.52533	1	43.32	8.36594	4.83008	0.0107314
AT1G13400	NUB, JGL	C2H2 and C2HC zinc fingers superfamily protein	1.40667	0.276104	0.159409	0.806667	0.310215	0.179103	0.897054	1.23333	0.445009	0.256926	1	1.26	0.194679	0.112398	1
AT1G13410		Tetratricopeptide repeat (TPR)-like superfamily protein	1.73	0.06245	0.0360555	2.42333	0.639088	0.368978	0.761957	1.82	0.112694	0.0650641	1	1.83667	0.210079	0.121289	1
AT1G13420	ATST4B, ST4B	sulfotransferase 4B	15.5467	1.72239	0.994423	25.26	2.38118	1.37477	2.39903e-05	10.68	0.168226	0.0971253	0.0416553	24.0067	1.26271	0.729025	4.38241e-06
AT1G13430	ATST4C, ST4C	sulfotransferase 4C	4.49	2.13063	1.23012	2.00333	0.388887	0.224524	0.163098	3.44333	0.845123	0.487932	1	1.95	0.242487	0.14	0.132092
AT1G13440	GAPC-2, GAPC2	glyceraldehyde-3-phosphate dehydrogenase C2	1403.34	57.3195	33.0934	1337.25	40.5597	23.4172	1	1433.75	94.1544	54.3601	0.869886	1354.58	207.781	119.963	1
AT1G13448		other RNA	1.72333	0.525389	0.303333	1.32667	0.0960902	0.0554777	1	2.99	1.02367	0.591016	0.874691	1.61	0.25632	0.147986	1
AT1G13450	GT-1	Homeodomain-like superfamily protein	27.4967	0.705998	0.407608	31.6833	1.17185	0.676568	0.595284	28.1333	3.10902	1.795	1	28.54	3.80022	2.19406	0.770008
AT1G13460		Protein phosphatase 2A regulatory B subunit family protein	21.4233	2.19976	1.27003	18.7767	0.436616	0.25208	0.646957	17.3933	2.75721	1.59188	0.865027	17.53	2.22344	1.28371	0.438975
AT1G13470		Protein of unknown function (DUF1262)	1.11667	0.410041	0.236737	0.446667	0.277549	0.160243	0.296104	1.23667	0.263122	0.151914	1	0.863333	0.217332	0.125477	1
AT1G13480		Protein of unknown function (DUF1262)	1.79	0.324191	0.187172	1.27333	0.275015	0.15878	0.922229	1.30333	0.165025	0.0952774	1	1.01667	0.245832	0.141931	0.322711
AT1G13485		unknown protein; FUNCTIONS IN: molecular_function unknown; INVOLVED IN: biological_process unknown; LOCATED IN: cellular_component unknown; Has 0 Blast hits to 0 proteins in 0 species (source: NCBI BLink).	0	0	0	0	0	0	NA	0	0	0	NA	0	0	0	NA
AT1G13490		Protein of unknown function (DUF1262)	0	0	0	0	0	0	NA	0	0	0	NA	0.0233333	0.0404145	0.0233333	1
AT1G13500		Protein of unknown function (DUF1262)	0.54	0.200749	0.115902	0.746667	0.376342	0.217281	1	0.49	0.07	0.0404145	1	0.613333	0.181475	0.104775	1
AT1G13510		Protein of unknown function (DUF1262)	1.89333	0.273922	0.158149	1.96667	0.6146	0.35484	1	1.65333	0.141539	0.0817177	1	2.15333	0.416213	0.240301	0.994398
AT1G13520		Protein of unknown function (DUF1262)	2.23667	0.626844	0.361909	2.13333	0.700309	0.404324	1	1.51333	0.28746	0.165965	0.894494	1.79667	0.559673	0.323127	1
AT1G13530		Protein of unknown function (DUF1262)	3.22333	0.978485	0.564929	2.95	0.21166	0.122202	1	3.06667	0.206478	0.11921	1	3.17333	0.285365	0.164756	1
AT1G13540		Protein of unknown function (DUF1262)	1.95333	0.388887	0.224524	1.90667	0.422177	0.243744	1	1.69333	0.142244	0.0821246	1	2.16667	0.376873	0.217588	0.992463
AT1G13550		Protein of unknown function (DUF1262)	0.72	0.0984886	0.0568624	0.72	0.06245	0.0360555	1	0.603333	0.100664	0.0581187	1	0.616667	0.274651	0.15857	1
AT1G13560	AAPT1, ATAAPT1	aminoalcoholphosphotransferase 1	45.0867	1.57278	0.908044	49.31	1.26349	0.729475	0.988793	51.1167	6.44593	3.72156	0.380405	47.4867	4.56458	2.63536	0.60817
AT1G13570		F-box/RNI-like superfamily protein	19.5433	1.4478	0.835889	21.1	1.80884	1.04433	1	17.8167	2.10526	1.21547	1	16.9567	1.61976	0.935171	0.93788
AT1G13580	LAG13	LAG1 longevity assurance homolog 3	16.2767	1.8227	1.05234	15.5433	0.845833	0.488342	1	13.1733	1.2384	0.71499	0.914261	13.57	1.16323	0.67159	0.92299
AT1G13590	ATPSK1, PSK1	phytosulfokine 1 precursor	16.7033	2.21554	1.27914	12.2933	1.49721	0.864414	0.505124	12.81	0.554617	0.320208	0.954357	9.32667	0.327465	0.189062	0.0226511
AT1G13600	AtbZIP58, bZIP58	basic leucine-zipper 58	5.09667	1.62032	0.935492	3.34667	0.8177	0.472099	0.870254	3.22333	0.30271	0.17477	0.991493	2.43333	0.735006	0.424356	0.211905
AT1G13605		Encodes a defensin-like (DEFL) family protein.	0.0566667	0.0981495	0.0566667	0.0566667	0.0981495	0.0566667	1	0	0	0	1	0	0	0	1
AT1G13607		Defensin-like (DEFL) family protein	2.28	0.888313	0.512868	3.14667	2.30522	1.33092	1	1.42	0.907965	0.524214	1	2.37667	0.967178	0.5584	1
AT1G13608		Defensin-like (DEFL) family protein	4.66667	1.91398	1.10504	9.25667	6.96855	4.02329	1	2.01	0.56205	0.3245	0.992636	7.42	3.30501	1.90815	0.986334
AT1G13609		Defensin-like (DEFL) family protein	367.523	153.406	88.5692	375.667	227.257	131.207	1	234.57	48.5659	28.0396	1	397.243	62.1741	35.8963	1
AT1G13610		alpha/beta-Hydrolases superfamily protein	1.97667	0.762911	0.440467	1.65667	0.953642	0.550586	1	1.39667	0.184481	0.10651	1	1.18333	0.12897	0.074461	0.745824
AT1G13620	RGF2	Encodes a root meristem growth factor (RGF). Belongs to a family of functionally redundant homologous peptides that are secreted, tyrosine-sulfated, and expressed mainly in the stem cell area and the innermost layer of central columella cells. RGFs are required for maintenance of the root stem cell niche and transit amplifying cell proliferation. Members of this family include: At5g60810 (RGF1), …	1.34667	0.245425	0.141696	1.23	0.287924	0.166233	1	1.23	0.149332	0.0862168	1	1.72667	0.772161	0.445808	0.997434
AT1G13630		Tetratricopeptide repeat (TPR)-like superfamily protein	2.15	0.390384	0.225389	2.21667	0.535942	0.309426	1	1.83333	0.11547	0.0666667	1	1.99	0.275136	0.15885	1
AT1G13635		DNA glycosylase superfamily protein	4.40667	0.299555	0.172948	3.52333	0.865005	0.499411	1	3.41	0.326956	0.188768	0.991493	3.37	0.255147	0.147309	0.901759
AT1G13640		Phosphatidylinositol 3- and 4-kinase family protein	44.8567	2.92037	1.68607	45.9233	2.12173	1.22498	1	45.66	2.77534	1.60234	1	45.8633	6.10983	3.52751	0.868899
AT1G13650		BEST Arabidopsis thaliana protein match is: 18S pre-ribosomal assembly protein gar2-related (TAIR:AT2G03810.4); Has 3688 Blast hits to 1629 proteins in 255 species: Archae - 22; Bacteria - 222; Metazoa - 684; Fungi - 292; Plants - 62; Viruses - 14; Other Eukaryotes - 2392 (source: NCBI BLink).	13.85	4.13275	2.38604	15.4933	6.89331	3.97985	1	12.0533	2.95847	1.70807	1	9.95	1.38391	0.798999	1
AT1G13660		transposable element gene	0.0733333	0.0702377	0.0405518	0.01	0.0173205	0.01	1	0	0	0	0.787214	0.0366667	0.0404145	0.0233333	1
AT1G13670		unknown protein; Has 22 Blast hits to 22 proteins in 7 species: Archae - 0; Bacteria - 0; Metazoa - 0; Fungi - 0; Plants - 22; Viruses - 0; Other Eukaryotes - 0 (source: NCBI BLink).	40.1133	9.60485	5.54537	29.33	5.27577	3.04596	0.298457	34.4333	1.54604	0.892605	1	24.36	0.848705	0.49	0.0294682
AT1G13680		PLC-like phosphodiesterases superfamily protein	0.0733333	0.0665833	0.0384419	0.02	0.034641	0.02	1	0.1	0.0556776	0.0321455	1	0.0333333	0.0288675	0.0166667	1
AT1G13690	ATE1	ATPase E1	24.9067	1.89569	1.09448	23.86	1.01326	0.585007	1	25.3833	1.18867	0.686278	1	24.74	4.25268	2.45529	1
AT1G13700	PGL1	6-phosphogluconolactonase 1	32.73	4.87094	2.81224	39.5233	3.55534	2.05268	0.651099	25.5167	5.37734	3.10461	0.736616	35.6367	5.65546	3.26518	0.710373
AT1G13710	CYP78A5, KLU	cytochrome P450, family 78, subfamily A, polypeptide 5	7.51	1.00504	0.580259	8.20333	0.210317	0.121427	1	7.88	0.445084	0.25697	1	6.41	0.389744	0.225019	0.934518
AT1G13720		pre-tRNA	0	0	0	0	0	0	NA	0	0	0	NA	0	0	0	NA
AT1G13730		Nuclear transport factor 2 (NTF2) family protein with RNA binding (RRM-RBD-RNP motifs) domain	25.9667	1.15682	0.667891	24.9867	2.24959	1.2988	1	24.1	1.05731	0.610437	1	22.9833	1.36588	0.788592	1
AT1G13740	AFP2	ABI five binding protein 2	11.2967	1.47602	0.85218	12.78	2.08041	1.20112	0.992571	10.3933	0.814514	0.47026	1	12.38	1.44347	0.833387	0.565423
AT1G13750		Purple acid phosphatases superfamily protein	7.75667	1.10636	0.638757	7.16667	0.523673	0.302343	1	6.19333	0.35473	0.204803	0.851857	6.35	1.21503	0.701498	0.780491
AT1G13755		Defensin-like (DEFL) family protein	0	0	0	0	0	0	NA	0	0	0	NA	0	0	0	NA
AT1G13760		unknown protein; FUNCTIONS IN: molecular_function unknown; INVOLVED IN: biological_process unknown; LOCATED IN: endomembrane system; Has 30201 Blast hits to 17322 proteins in 780 species: Archae - 12; Bacteria - 1396; Metazoa - 17338; Fungi - 3422; Plants - 5037; Viruses - 0; Other Eukaryotes - 2996 (source: NCBI BLink).	0	0	0	0.06	0.103923	0.06	1	0	0	0	NA	0	0	0	NA
AT1G13770	RUS3	Protein of unknown function, DUF647	12.1167	0.790274	0.456265	12.8567	0.655769	0.378609	1	11.4733	0.721688	0.416667	1	11.1667	1.75021	1.01048	1
AT1G13780		F-box/RNI-like/FBD-like domains-containing protein	7.97	0.425088	0.245425	7.88667	1.17411	0.677872	1	6.73	0.623779	0.360139	1	7.84333	0.880303	0.508243	1
AT1G13790		XH/XS domain-containing protein	3.69667	0.4517	0.260789	3.74667	0.434089	0.250621	1	3.38	0.362905	0.209523	1	4.22667	0.430155	0.24835	0.551593
AT1G13800		Tetratricopeptide repeat (TPR)-like superfamily protein	1.46667	0.335012	0.19342	1.25333	0.265769	0.153442	1	1.13667	0.143643	0.0829324	1	1.23	0.14	0.080829	1
AT1G13810		Restriction endonuclease, type II-like superfamily protein	6.78667	0.930287	0.537101	6.85	0.485386	0.280238	1	7.2	0.963795	0.556447	1	7.29667	0.673523	0.388859	0.985818
AT1G13820		alpha/beta-Hydrolases superfamily protein	53.03	2.41514	1.39438	52.0267	4.35487	2.51429	1	52.4533	3.66915	2.11838	1	52.0567	6.55161	3.78258	1
AT1G13830		Carbohydrate-binding X8 domain superfamily protein	7.85	1.35233	0.780769	6.55667	1.57906	0.911671	0.934434	7.85667	1.03016	0.594764	1	7.82667	0.799646	0.461676	1
AT1G13840		pre-tRNA	0	0	0	0	0	0	NA	0	0	0	NA	0	0	0	NA
AT1G13850		pre-tRNA	0	0	0	0	0	0	NA	0	0	0	NA	0	0	0	NA
AT1G13860	QUL1	QUASIMODO2 LIKE 1	12.7133	1.92604	1.112	12.04	1.07782	0.622281	1	10.3967	0.93222	0.538217	0.884727	10.6433	0.983328	0.567725	0.867287
AT1G13870	DRL1, AtKTI12	calmodulin binding;purine nucleotide binding	21.28	1.59934	0.923381	19.9967	1.38655	0.800528	1	18.53	1.76576	1.01946	1	19.49	3.08005	1.77827	1
AT1G13880		ELM2 domain-containing protein	22.7967	0.945375	0.545812	25.5833	1.206	0.696284	0.935925	20.6467	1.12398	0.648931	1	22.8233	4.21343	2.43263	1
AT1G13890	SNAP30, ATSNAP30	soluble N-ethylmaleimide-sensitive factor adaptor protein 30	0	0	0	0	0	0	NA	0	0	0	NA	0	0	0	NA
AT1G13900		Purple acid phosphatases superfamily protein	19.88	0.56	0.323316	20.91	0.766877	0.442757	1	17.1067	1.69063	0.976086	1	18.9967	3.3405	1.92864	1
AT1G13910		Leucine-rich repeat (LRR) family protein	5.36	0.297153	0.171561	4.32333	0.627402	0.362231	0.867503	3.87667	1.17407	0.677848	0.899563	4.40333	1.19626	0.69066	1
AT1G13920		Remorin family protein	6.09333	1.09436	0.631832	5.90333	0.607399	0.350682	1	5.77	0.983209	0.567656	1	4.57667	0.581062	0.335476	0.607682
AT1G13930		Involved in response to salt stress. Knockout mutants are hypersensitive to salt stress.	977.05	163.256	94.2559	829.14	19.0233	10.9831	0.349705	842.403	53.5937	30.9423	1	711.203	68.8707	39.7625	0.0207168
AT1G13940		Plant protein of unknown function (DUF863)	13.23	1.17043	0.675747	12.1667	0.40464	0.233619	1	11.1933	1.48944	0.859929	1	11.2467	1.30496	0.753422	0.88239
AT1G13950	EIF-5A, ELF5A-1, ATELF5A-1, EIF5A	eukaryotic elongation factor 5A-1	20.24	1.37219	0.792233	20.7233	1.85796	1.0727	1	18.54	0.53507	0.308923	1	18.8933	3.10442	1.79234	1
AT1G13960	WRKY4	WRKY DNA-binding protein 4	16.4233	0.706918	0.408139	17.5867	0.270617	0.156241	1	14.8867	1.09038	0.629532	1	16.14	2.33064	1.3456	1
AT1G13970		Protein of unknown function (DUF1336)	5.25667	0.697591	0.402754	5.92333	0.740563	0.427564	0.970162	4.41667	0.25658	0.148137	1	5.24667	0.607399	0.350682	1
AT1G13980	GN, VAN7, EMB30	sec7 domain-containing protein	13.1167	0.244404	0.141107	14.9033	0.714726	0.412647	0.726969	12.2133	1.18462	0.683943	1	12.5033	0.953223	0.550343	1
AT1G13990		unknown protein; FUNCTIONS IN: molecular_function unknown; INVOLVED IN: biological_process unknown; LOCATED IN: chloroplast; EXPRESSED IN: 23 plant structures; EXPRESSED DURING: 13 growth stages; CONTAINS InterPro DOMAIN/s: Protein of unknown function DUF3110 (InterPro:IPR021503); Has 25 Blast hits to 25 proteins in 8 species: Archae - 0; Bacteria - 0; Metazoa - 0; Fungi - 0; Plants - 25; Viruses…	43.5933	5.31626	3.06934	45.8533	2.54718	1.47062	1	42.54	1.79733	1.03769	1	37.42	4.72851	2.73001	0.713629
AT1G14000	VIK	VH1-interacting kinase	45.9167	0.936073	0.540442	47.0533	1.64379	0.94904	1	42.3467	3.67772	2.12333	1	41.7367	2.41216	1.39266	1
AT1G14010		emp24/gp25L/p24 family/GOLD family protein	46.4767	1.23977	0.715782	46.2067	1.67169	0.965148	1	42.69	2.67225	1.54282	1	42.5667	3.55653	2.05337	1
AT1G14020		O-fucosyltransferase family protein	11.85	1.07373	0.619919	13.03	0.882213	0.509346	1	11.2033	0.670994	0.387399	1	11.1733	1.42184	0.820901	1
AT1G14030		Rubisco methyltransferase family protein	34.1	3.91383	2.25965	34.7533	2.54901	1.47167	1	30.9033	2.60435	1.50362	1	31.9067	3.83341	2.21322	1
AT1G14040		EXS (ERD1/XPR1/SYG1) family protein	11.38	0.30315	0.175024	10.62	1.0479	0.605007	1	10.2767	0.932541	0.538403	1	9.93667	0.197569	0.114066	1
AT1G14048		GCK domain-containing protein	0	0	0	0	0	0	NA	0	0	0	NA	0	0	0	NA
AT1G14060		GCK domain-containing protein	25.8733	2.45932	1.41989	23.2167	3.91452	2.26005	1	21.98	0.0360555	0.0208167	1	23.4867	2.66601	1.53922	1
AT1G14070	FUT7	fucosyltransferase 7	7.80667	0.408085	0.235608	8.05	0.836242	0.482804	1	7.47333	0.748955	0.432409	1	7.9	0.950158	0.548574	1
AT1G14071	MIR830A	MIR830a; miRNA	0.283333	0.490748	0.283333	0	0	0	1	0	0	0	1	0	0	0	1
AT1G14080	FUT6, ATFUT6	fucosyltransferase 6	4.34667	0.535195	0.308995	4.99	0.774855	0.447363	1	3.71	0.353695	0.204206	1	4.53667	0.204287	0.117945	0.987431
AT1G14090		pseudogene, pentatricopeptide (PPR) repeat-containing protein, contains Pfam profile PF01535: PPR repeat; blastp match of 33% identity and 1.5e-16 P-value to GP	2.86667	0.212211	0.12252	3.41333	0.0251661	0.0145297	0.868801	2.51333	0.147422	0.0851143	1	3.04333	0.236714	0.136667	0.889585
AT1G14100	FUT8	fucosyltransferase 8	0.0466667	0.0152753	0.00881917	0	0	0	1	0.05	0.0173205	0.01	1	0.0533333	0.0550757	0.031798	1
AT1G14110	FUT9, ATFUT9	fucosyltransferase 9	0	0	0	0	0	0	NA	0	0	0	NA	0	0	0	NA
AT1G14120		2-oxoglutarate (2OG) and Fe(II)-dependent oxygenase superfamily protein	31.82	8.12851	4.693	46.4967	13.0274	7.52136	0.0707008	54.9833	8.11468	4.68501	0.000422208	82.73	8.3469	4.81909	1.79519e-12
AT1G14130		2-oxoglutarate (2OG) and Fe(II)-dependent oxygenase superfamily protein	14.2367	0.945798	0.546057	15.8267	1.0232	0.590743	1	13.49	1.70432	0.983988	1	14.1567	2.0158	1.16382	1
AT1G14140		Mitochondrial substrate carrier family protein	11.8467	0.745743	0.430555	12.64	0.669104	0.386307	1	12.1533	1.05832	0.611019	1	12.2567	1.24122	0.71662	0.984256
AT1G14150	PQL1, PQL2	PsbQ-like 2	125.97	3.33438	1.92511	120.74	10.8509	6.26475	1	133.377	1.4155	0.817238	0.714833	123.033	13.3437	7.704	1
AT1G14160		Uncharacterised protein family (UPF0497)	5.66667	0.455448	0.262953	6.04	0.602329	0.347755	1	6.29667	1.75808	1.01503	1	5.63	0.682422	0.393997	1
AT1G14170		RNA-binding KH domain-containing protein	14.6033	1.48129	0.855226	15.14	0.240624	0.138924	1	13.1067	0.649025	0.374715	1	15.33	0.926661	0.535008	0.887426
AT1G14180		RING/U-box superfamily protein	5.72333	0.49085	0.283392	5.95	0.99955	0.57709	1	4.96333	0.365559	0.211056	1	5.43	0.980153	0.565892	1
AT1G14182	SCRL28	Encodes a member of a family of small, secreted, cysteine rich proteins with sequence similarity to SCR (S locus cysteine-rich protein).	1.57333	1.06214	0.613225	2.38	0.91	0.525389	1	1.20667	0.696012	0.401843	1	1.34	0.711899	0.411015	1
AT1G14185		Glucose-methanol-choline (GMC) oxidoreductase family protein	5.44333	0.410163	0.236807	6.49333	0.97079	0.560486	0.832509	4.92	0.468722	0.270617	1	6.09333	1.03234	0.596024	0.712943
AT1G14190		Glucose-methanol-choline (GMC) oxidoreductase family protein	2.21333	0.141892	0.0819214	2.90333	0.10504	0.0606447	0.868801	2.47333	0.259294	0.149703	1	2.44333	0.211266	0.121974	0.957537
AT1G14200		RING/U-box superfamily protein	33.3067	3.10809	1.79446	24.0733	4.70023	2.71368	0.0696543	26.7367	2.28572	1.31966	0.858932	24.6767	1.6461	0.950374	0.263933
AT1G14205		Ribosomal L18p/L5e family protein	11.27	1.77845	1.02679	10.44	2.04029	1.17796	1	10.1467	1.43438	0.828137	1	11.1	3.21818	1.85802	1
AT1G14210		Ribonuclease T2 family protein	89.6267	14.8905	8.59705	77.9233	6.33135	3.65541	0.473313	79.7933	7.13169	4.11748	1	79.8633	6.57816	3.7979	0.946838
AT1G14220		Ribonuclease T2 family protein	4.31	0.696348	0.402036	3.12333	0.810946	0.4682	1	4.43333	0.77242	0.445957	1	2.98667	0.446132	0.257574	0.867152
AT1G14225		unknown protein; Has 30201 Blast hits to 17322 proteins in 780 species: Archae - 12; Bacteria - 1396; Metazoa - 17338; Fungi - 3422; Plants - 5037; Viruses - 0; Other Eukaryotes - 2996 (source: NCBI BLink).	0	0	0	0	0	0	NA	0	0	0	NA	0	0	0	NA
AT1G14230		GDA1/CD39 nucleoside phosphatase family protein	13.6133	0.943098	0.544498	14.3033	0.341223	0.197005	1	13.23	0.76	0.438786	1	12.1433	1.55597	0.898338	1
AT1G14240		GDA1/CD39 nucleoside phosphatase family protein	4.92	0.616523	0.355949	14.2033	1.45204	0.838338	1.81678e-21	4.66667	1.04892	0.605594	1	10.6067	0.957723	0.552942	8.34723e-14
AT1G14250		GDA1/CD39 nucleoside phosphatase family protein	3.64333	0.568888	0.328448	24.96	9.9725	5.75762	0.00544133	2.32333	0.612073	0.35338	1	6.08333	0.825914	0.476841	0.823901
AT1G14260		RING/FYVE/PHD zinc finger superfamily protein	1.60667	0.312143	0.180216	1.29	0.225389	0.130128	1	1.67333	0.444672	0.256732	1	1.28333	0.281484	0.162515	1
AT1G14270		CAAX amino terminal protease family protein	58.1533	4.87194	2.81282	53.5967	2.77965	1.60483	0.928151	53.9733	1.15336	0.665891	1	55.2767	6.38871	3.68852	1
AT1G14280	PKS2	phytochrome kinase substrate 2	48.9633	2.99949	1.73176	50.26	2.62029	1.51282	1	40.1433	5.88653	3.39859	0.836316	36.6733	6.58162	3.7999	0.0310045
AT1G14290	SBH2	sphingoid base hydroxylase 2	43.04	1.81055	1.04532	52.9267	2.9854	1.72362	0.077826	41.05	4.92816	2.84528	1	44.5667	4.92275	2.84215	0.68726
AT1G14300		ARM repeat superfamily protein	13.1267	1.89616	1.09475	14.0133	1.14356	0.660236	1	12.0033	0.566598	0.327126	1	13.3933	1.37769	0.79541	1
AT1G14310		Haloacid dehalogenase-like hydrolase (HAD) superfamily protein	23.5467	1.60126	0.924488	24.0467	2.04598	1.18125	1	22.3133	1.29218	0.746041	1	23.6833	1.89305	1.09295	1
AT1G14315		F-box and associated interaction domains-containing protein	0	0	0	0.0266667	0.046188	0.0266667	1	0.0633333	0.109697	0.0633333	1	0	0	0	NA
AT1G14320	SAC52, RPL10, RPL10A	Ribosomal protein L16p/L10e family protein	691.747	22.8085	13.1685	647.027	45.8771	26.4871	0.999536	744.79	23.5054	13.5708	0.486316	663.34	53.2756	30.7587	1
AT1G14330		Galactose oxidase/kelch repeat superfamily protein	13.64	1.37503	0.793872	15.5733	1.5393	0.888713	0.9439	10.9467	1.255	0.724577	0.730621	14.5933	0.967488	0.55858	0.733141
AT1G14340		RNA-binding (RRM/RBD/RNP motifs) family protein	25.01	0.983056	0.567568	22.55	1.54298	0.890842	1	20.7533	3.88991	2.24584	1	21.2733	1.55886	0.900006	0.92299
AT1G14345		NAD(P)-linked oxidoreductase superfamily protein	124.627	3.70891	2.14134	110.293	13.4617	7.77209	0.929855	142.323	17.9727	10.3765	0.741918	104.213	6.66854	3.85008	0.850009
AT1G14350	FLP, AtMYB124, MYB124	Duplicated homeodomain-like superfamily protein	14.9	3.25811	1.88107	11.5267	0.549758	0.317403	0.616121	13.0667	1.57128	0.907181	1	11.2167	1.00082	0.577822	0.682902
AT1G14360	ATUTR3, UTR3	UDP-galactose transporter 3	15.52	0.902663	0.521153	17.43	1.40716	0.812424	0.991666	16.01	1.20012	0.692892	1	15.3967	0.825853	0.476807	1
AT1G14370	APK2A, PBL2	protein kinase 2A	15.5467	3.37601	1.94914	17.7267	1.52717	0.881709	1	14.0133	5.15714	2.97748	1	19.0433	2.77961	1.60481	0.751995
AT1G14380	IQD28	IQ-domain 28	27.2967	0.715705	0.413212	27.73	1.72314	0.994853	1	23.1167	1.97971	1.14298	0.974534	24.6367	3.00597	1.7355	1
AT1G14390		Leucine-rich repeat protein kinase family protein	2.27	0.571664	0.330051	2.97	0.766225	0.44238	0.945877	2.21333	0.0550757	0.031798	1	2.29333	0.284488	0.164249	1
AT1G14400	UBC1, ATUBC1	ubiquitin carrier protein 1	154.22	3.80614	2.19748	147.633	7.92988	4.57832	1	148.4	11.9654	6.90823	1	137.837	12.5718	7.25834	0.989818
AT1G14410	ATWHY1, PTAC1, WHY1	ssDNA-binding transcriptional regulator	28.8267	0.853249	0.492623	27.3867	4.00587	2.31279	1	32.03	2.60559	1.50434	0.445535	28.21	2.38854	1.37902	0.993276
AT1G14420	AT59	Pectate lyase family protein	0.0233333	0.0208167	0.0120185	0.0633333	0.0776745	0.0448454	1	0.06	0.0556776	0.0321455	1	0.0766667	0.0416333	0.024037	1
AT1G14430		glyoxal oxidase-related protein	4.96333	0.260832	0.150591	4.14333	0.500133	0.288752	0.821094	4.99	1.09083	0.629788	1	3.62667	0.458839	0.264911	0.371984
AT1G14440	AtHB31, HB31, ZHD4	homeobox protein 31	10.9433	1.06025	0.612137	10.6233	0.974389	0.562564	1	11.0133	1.03636	0.59834	1	9.77667	0.98475	0.568546	1
AT1G14450		NADH dehydrogenase (ubiquinone)s	66.92	12.8092	7.39541	68.0633	10.0158	5.78261	1	79.6933	7.77741	4.49029	0.715097	53.77	6.36142	3.67277	0.895462
AT1G14455		unknown protein; FUNCTIONS IN: molecular_function unknown; INVOLVED IN: biological_process unknown; LOCATED IN: endomembrane system; Has 30201 Blast hits to 17322 proteins in 780 species: Archae - 12; Bacteria - 1396; Metazoa - 17338; Fungi - 3422; Plants - 5037; Viruses - 0; Other Eukaryotes - 2996 (source: NCBI BLink).	0.223333	0.204042	0.117804	0.19	0.200749	0.115902	1	0.42	0.0360555	0.0208167	1	0.353333	0.107858	0.0622718	1
AT1G14460		AAA-type ATPase family protein	13.6467	1.01002	0.583133	13.1533	1.20272	0.69439	1	11.7367	0.517333	0.298682	1	11.2833	0.802579	0.463369	0.743168
AT1G14470		Pentatricopeptide repeat (PPR) superfamily protein	1.55667	0.42004	0.24251	1.66333	0.309892	0.178916	1	1.52667	0.187705	0.108372	1	1.82333	0.0550757	0.031798	0.819796
AT1G14480		Ankyrin repeat family protein	3.08	0.233024	0.134536	1.93667	0.718424	0.414782	0.862115	2.96667	0.944052	0.545048	1	2.12667	0.845242	0.488	0.982578
AT1G14490		Predicted AT-hook DNA-binding family protein	1.05333	0.276827	0.159826	0.823333	0.162891	0.0940449	1	1.33667	0.323161	0.186577	1	1.08333	0.340343	0.196497	1
AT1G14500		Ankyrin repeat family protein	0.13	0.06245	0.0360555	0.123333	0.115902	0.0669162	1	0.12	0.0608276	0.0351188	1	0.17	0.1253	0.0723418	1
AT1G14510	AL7	alfin-like 7	63.5567	2.38362	1.37618	65.6767	5.91048	3.41242	1	53.76	3.50081	2.0212	0.90477	61.7067	5.49019	3.16977	1
AT1G14518		other RNA	0	0	0	0	0	0	NA	0.0333333	0.057735	0.0333333	1	0	0	0	NA
AT1G14520	MIOX1	myo-inositol oxygenase 1	8.65333	0.971099	0.560664	7.41667	0.791096	0.45674	0.997743	7.44	0.443058	0.255799	1	7.48333	0.80077	0.462325	1
AT1G14530	THH1	Protein of unknown function (DUF1084)	9.76667	0.289885	0.167365	10.47	0.425676	0.245764	1	10.9433	0.534072	0.308347	0.894494	9.55	0.958488	0.553384	1
AT1G14540		Peroxidase superfamily protein	13.92	3.05354	1.76296	8.25667	1.75483	1.01315	0.963688	9.63333	6.85231	3.95618	1	9.41333	3.81539	2.20282	1
AT1G14549		unknown protein; LOCATED IN: endomembrane system; Has 30201 Blast hits to 17322 proteins in 780 species: Archae - 12; Bacteria - 1396; Metazoa - 17338; Fungi - 3422; Plants - 5037; Viruses - 0; Other Eukaryotes - 2996 (source: NCBI BLink).	0	0	0	0	0	0	NA	0	0	0	NA	0	0	0	NA
AT1G14550		Peroxidase superfamily protein	0.29	0.156205	0.090185	0.303333	0.301717	0.174197	1	0.146667	0.0472582	0.0272845	1	0.11	0.0608276	0.0351188	0.916621
AT1G14560		Mitochondrial substrate carrier family protein	13.3967	1.63402	0.943404	11.8567	1.25005	0.721719	0.897054	11	0.924175	0.533573	0.946617	10.21	0.347707	0.200749	0.309178
AT1G14570		UBX domain-containing protein	42.8833	0.799396	0.461531	43.9733	1.68471	0.972665	1	43.8333	0.60086	0.346907	0.972329	40.93	4.43568	2.56094	1
AT1G14580		C2H2-like zinc finger protein	9.07333	0.724592	0.418343	10.6133	1.04006	0.600481	0.755741	8.94667	0.930072	0.536977	1	4.43667	0.33828	0.195306	2.84284e-07
AT1G14590		Nucleotide-diphospho-sugar transferase family protein	5.59667	1.09911	0.634569	6.05333	0.345881	0.199694	1	5.77667	0.953537	0.550525	1	5.49667	1.10604	0.638575	1
AT1G14600		Homeodomain-like superfamily protein	10.4567	1.59303	0.919734	10.0733	1.97965	1.14295	1	9.13333	1.90264	1.09849	1	9.73	1.45764	0.841566	1
AT1G14610	TWN2, VALRS	valyl-tRNA synthetase / valine--tRNA ligase (VALRS)	54.4567	1.78942	1.03312	54.78	2.71398	1.56692	1	50.95	3.13125	1.80783	1	51.6367	4.4099	2.54606	1
AT1G14620	DECOY	decoy	25.4167	2.15187	1.24238	25.8	2.27077	1.31103	1	24.1667	1.77723	1.02608	1	25.8433	1.64953	0.952354	1
AT1G14630		unknown protein; BEST Arabidopsis thaliana protein match is: unknown protein (TAIR:AT2G01990.1); Has 125 Blast hits to 123 proteins in 14 species: Archae - 0; Bacteria - 0; Metazoa - 0; Fungi - 0; Plants - 125; Viruses - 0; Other Eukaryotes - 0 (source: NCBI BLink).	5.71333	0.850078	0.490793	5.14333	0.94511	0.54566	1	6.47333	1.29265	0.746309	0.90545	5.44667	0.502427	0.290077	1
AT1G14640		SWAP (Suppressor-of-White-APricot)/surp domain-containing protein	3.18333	0.090185	0.0520683	3.71333	0.221886	0.128106	1	2.83	0.253574	0.146401	1	3.27667	0.20502	0.118369	1
AT1G14642		unknown protein; FUNCTIONS IN: molecular_function unknown; INVOLVED IN: biological_process unknown; LOCATED IN: cellular_component unknown; Has 0 Blast hits to 0 proteins in 0 species (source: NCBI BLink).	1.37	0.295127	0.170392	1.13	0.338674	0.195533	1	0.996667	0.339755	0.196158	1	0.46	0.416053	0.240208	1
AT1G14650		SWAP (Suppressor-of-White-APricot)/surp domain-containing protein / ubiquitin family protein	29.71	0.965039	0.557165	30.7533	2.78776	1.60952	1	27.8067	0.689807	0.39826	1	28.3267	3.01954	1.74333	1
AT1G14660	ATNHX8, NHX8	Na+/H+ exchanger 8	3.21667	0.378462	0.218505	3.11667	0.663652	0.383159	1	3.04	0.336452	0.194251	1	2.8	0.38	0.219393	1
AT1G14670		Endomembrane protein 70 protein family	65.93	0.911482	0.526245	71.5033	2.72839	1.57524	0.967258	66.21	4.52053	2.60993	1	60.4067	4.97154	2.87032	1
AT1G14680		unknown protein; BEST Arabidopsis thaliana protein match is: unknown protein (TAIR:AT4G09060.1); Has 8132 Blast hits to 6366 proteins in 685 species: Archae - 171; Bacteria - 671; Metazoa - 4046; Fungi - 445; Plants - 318; Viruses - 23; Other Eukaryotes - 2458 (source: NCBI BLink).	2.71	0.0953939	0.0550757	1.88	0.373229	0.215484	0.885705	2.38	0.677348	0.391067	1	2.16667	0.241109	0.139204	1
AT1G14685	BPC2, BBR/BPC2, ATBPC2	basic pentacysteine 2	36.8533	2.81116	1.62303	37.24	4.74785	2.74117	1	33.1233	2.26615	1.30836	0.935873	34.15	3.92305	2.26497	1
AT1G14686		ENTH/ANTH/VHS superfamily protein	0.15	0.15	0.0866025	0.0866667	0.0960902	0.0554777	1	0.0766667	0.0665833	0.0384419	1	0.0466667	0.0416333	0.024037	1
AT1G14687	AtHB32, HB32, ZHD14	homeobox protein 32	3.59333	0.337095	0.194622	2.76333	0.653095	0.377065	1	2.55667	0.531068	0.306612	1	2.86667	0.433859	0.250488	1
AT1G14688		FUNCTIONS IN: molecular_function unknown; INVOLVED IN: biological_process unknown; LOCATED IN: cellular_component unknown; CONTAINS InterPro DOMAIN/s: E3 Ubiquitin ligase (InterPro:IPR022170); Has 30201 Blast hits to 17322 proteins in 780 species: Archae - 12; Bacteria - 1396; Metazoa - 17338; Fungi - 3422; Plants - 5037; Viruses - 0; Other Eukaryotes - 2996 (source: NCBI BLink).	0	0	0	0	0	0	NA	0	0	0	NA	0.03	0.0519615	0.03	1
AT1G14690	MAP65-7	microtubule-associated protein 65-7	24.2667	1.29817	0.749496	25.7367	2.63527	1.52147	1	21.1033	2.66266	1.53728	1	22.7033	2.5419	1.46756	1
AT1G14700	PAP3, ATPAP3	purple acid phosphatase 3	22.9533	0.87409	0.504656	24.8033	3.43331	1.98222	1	21.1867	2.85332	1.64736	1	17.3633	1.88283	1.08705	0.230634
AT1G14710		hydroxyproline-rich glycoprotein family protein	41.3667	2.31738	1.33794	42.5733	0.835244	0.482229	1	36.6867	1.12429	0.649111	1	36.4	0.880682	0.508462	1
AT1G14720	XTR2, EXGT-A2, ATXTH28, XTH28	xyloglucan endotransglucosylase/hydrolase 28	94.1367	9.4268	5.44257	84.16	1.7494	1.01002	0.817985	71.4667	4.50889	2.60321	0.150414	79.8833	6.53326	3.77198	0.824912
AT1G14730		Cytochrome b561/ferric reductase transmembrane protein family	10.5467	0.850314	0.490929	10.4267	0.625167	0.36094	1	11.03	2.37198	1.36946	1	7.24	0.1253	0.0723418	0.238308
AT1G14740		Protein of unknown function (DUF1423)	67.66	10.963	6.32946	80.2033	3.74268	2.16084	0.588912	60.2033	10.0337	5.79298	1	77.7367	5.23118	3.02022	0.225715
AT1G14750	SDS	Cyclin family protein	1.09667	0.508953	0.293844	1.23	0.145258	0.083865	1	0.886667	0.15695	0.0906152	1	0.95	0.1253	0.0723418	1
AT1G14755		S locus-related glycoprotein 1 (SLR1) binding pollen coat protein family	0	0	0	0	0	0	NA	0	0	0	NA	0	0	0	NA
AT1G14760	KNATM	KNOX Arabidopsis thaliana meinox	1.30667	0.291947	0.168556	1.37333	0.402658	0.232475	1	1.65	0.5469	0.315753	1	1.52	0.447102	0.258134	1
AT1G14770		RING/FYVE/PHD zinc finger superfamily protein	5.18	0.507642	0.293087	4.87667	0.474271	0.273821	1	4.65333	0.767746	0.443258	1	5.10333	0.926517	0.534925	1
AT1G14780		MAC/Perforin domain-containing protein	3.89667	0.38553	0.222586	4.5	0.736953	0.42548	1	3.04667	0.393107	0.226961	0.855279	3.61333	0.070946	0.0409607	1
AT1G14790	RDR1, ATRDRP1	RNA-dependent RNA polymerase 1	3.57333	0.414045	0.239049	3.58	0.17088	0.0986577	1	3.35333	0.277369	0.160139	1	3.04667	0.37581	0.216974	1
AT1G14800		Nucleic acid-binding, OB-fold-like protein	0.09	0.0953939	0.0550757	0.07	0.0655744	0.0378594	1	0.09	0.0793725	0.0458258	1	0.0833333	0.0907377	0.0523874	1
AT1G14810		semialdehyde dehydrogenase family protein	68.9067	2.84433	1.64218	69.4267	2.3679	1.36711	1	62.9733	2.04989	1.1835	1	67.7933	3.74706	2.16336	1
AT1G14820		Sec14p-like phosphatidylinositol transfer family protein	33.3933	2.01728	1.16468	30.2067	3.21612	1.85683	0.933601	30.3067	1.8564	1.07179	1	33.1733	4.70166	2.71451	1
AT1G14830	ADL1C, ADL5, DRP1C, DL1C	DYNAMIN-like 1C	50.5333	1.33125	0.768599	52.2	1.46359	0.845005	1	46.44	1.7476	1.00898	1	43.8167	3.52097	2.03283	0.850885
AT1G14840	ATMAP70-4, MAP70-4	microtubule-associated proteins 70-4	17.7333	1.32508	0.765034	16.8733	1.10857	0.640035	1	17.69	1.73865	1.00381	1	15.7567	1.84503	1.06523	1
AT1G14850	NUP155	nucleoporin 155	10.13	0.31241	0.18037	11.7933	0.818189	0.472382	0.558481	9.78	0.747462	0.431548	1	10.9167	0.820813	0.473896	0.460729
AT1G14860	atnudt18, NUDT18	nudix hydrolase homolog 18	38.5833	2.44549	1.41191	43.42	2.68554	1.55049	0.929855	26.2467	2.27177	1.31161	0.00396083	35.53	2.02652	1.17001	1
AT1G14870	PCR2	PLANT CADMIUM RESISTANCE 2	158.897	15.3696	8.87363	185.01	26.645	15.3835	1	128.117	24.8236	14.3319	0.804311	148.313	2.69678	1.55699	1
AT1G14880	PCR1	PLANT CADMIUM RESISTANCE 1	9.85333	2.47108	1.42668	2.06667	0.797768	0.460591	6.87543e-08	11.9	2.42963	1.40275	1	4.06	0.903383	0.521568	0.00670684
AT1G14890		Plant invertase/pectin methylesterase inhibitor superfamily protein	30.72	1.57379	0.908625	35.6133	3.75676	2.16897	0.689106	30.8633	1.48352	0.856511	1	28.3867	2.20301	1.27191	1
AT1G14900	HMGA	high mobility group A	45.2367	2.86678	1.65514	46.0767	5.09531	2.94178	1	49.7133	6.46132	3.73044	0.94375	41.0933	4.10768	2.37157	1
AT1G14910		ENTH/ANTH/VHS superfamily protein	17.6333	0.812424	0.469053	19.4667	0.392088	0.226372	0.904968	16.35	0.786321	0.453982	1	15.9767	1.37078	0.791419	1
AT1G14920	GAI, RGA2	GRAS family transcription factor family protein	18.0833	1.75984	1.01604	18.88	1.77913	1.02718	1	17.9033	0.159478	0.0920748	1	16.2733	1.37689	0.794949	1
AT1G14930		Polyketide cyclase/dehydrase and lipid transport superfamily protein	0.106667	0.0351188	0.0202759	0.08	0.07	0.0404145	1	0.193333	0.110604	0.0638575	1	0.14	0.1249	0.072111	1
AT1G14940		Polyketide cyclase/dehydrase and lipid transport superfamily protein	0	0	0	0	0	0	NA	0	0	0	NA	0	0	0	NA
AT1G14950		Polyketide cyclase/dehydrase and lipid transport superfamily protein	0	0	0	0	0	0	NA	0	0	0	NA	0	0	0	NA
AT1G14960		Polyketide cyclase/dehydrase and lipid transport superfamily protein	13.23	0.53563	0.309246	26.14	1.89317	1.09302	3.40377e-07	11.8267	2.00961	1.16025	1	20.2333	2.56847	1.48291	0.000849501
AT1G14970		O-fucosyltransferase family protein	4.94333	0.305505	0.176383	5.21	0.920652	0.531539	1	4.48333	0.0986577	0.05696	1	3.89333	0.449704	0.259636	0.822579
AT1G14980	CPN10	chaperonin 10	131.18	3.66148	2.11395	119.847	8.40415	4.85214	0.937708	138.523	10.9109	6.29942	0.824901	128.48	12.957	7.48072	1
AT1G14990		unknown protein; FUNCTIONS IN: molecular_function unknown; INVOLVED IN: biological_process unknown; LOCATED IN: endomembrane system; EXPRESSED IN: 22 plant structures; EXPRESSED DURING: 13 growth stages; Has 34 Blast hits to 34 proteins in 12 species: Archae - 0; Bacteria - 0; Metazoa - 0; Fungi - 0; Plants - 34; Viruses - 0; Other Eukaryotes - 0 (source: NCBI BLink).	15.57	1.08871	0.62857	14.06	2.23464	1.29017	1	14.19	2.24107	1.29388	1	13.51	1.13539	0.655515	1
AT1G15000	scpl50	serine carboxypeptidase-like 50	7.59333	1.37063	0.791335	7.47333	0.673968	0.389116	1	9.33333	2.05469	1.18627	0.73256	8.5	0.295973	0.17088	0.695339
AT1G15002		Potential natural antisense gene, locus overlaps with AT1G15000	0.416667	0.241937	0.139682	0.523333	0.40501	0.233833	1	0.563333	0.640338	0.3697	1	0.863333	0.606658	0.350254	0.967941
AT1G15010		unknown protein; BEST Arabidopsis thaliana protein match is: unknown protein (TAIR:AT2G01300.1); Has 71 Blast hits to 71 proteins in 13 species: Archae - 0; Bacteria - 2; Metazoa - 0; Fungi - 0; Plants - 69; Viruses - 0; Other Eukaryotes - 0 (source: NCBI BLink).	4.66667	0.38175	0.220404	6.86667	2.2203	1.28189	0.845975	6.46333	1.9944	1.15147	0.951179	4.72333	0.801644	0.462829	1
AT1G15015		F-box family protein	0	0	0	0	0	0	NA	0.0233333	0.0404145	0.0233333	1	0.0233333	0.0404145	0.0233333	1
AT1G15020	ATQSOX1, QSO2, QSOX1	quiescin-sulfhydryl oxidase 1	11.5633	0.349476	0.20177	13.1667	0.257941	0.148922	0.899332	11.4267	0.962098	0.555468	1	12.7033	1.2067	0.696691	0.468667
AT1G15030		Protein of unknown function (DUF789)	48.1233	0.508167	0.29339	50.5467	0.586544	0.338641	1	44.81	1.78855	1.03262	1	45.1633	2.95673	1.70707	1
AT1G15040		Class I glutamine amidotransferase-like superfamily protein	24.69	5.98133	3.45332	33.9733	8.81456	5.08909	0.890059	19.1267	3.68485	2.12745	0.94582	23.54	2.78602	1.60851	1
AT1G15045		hypothetical protein	0	0	0	0	0	0	NA	0	0	0	NA	0	0	0	NA
AT1G15050	IAA34	indole-3-acetic acid inducible 34	0.61	0.0781025	0.0450925	0.696667	0.678847	0.391933	1	0.326667	0.0873689	0.0504425	1	0.406667	0.420991	0.243059	1
AT1G15060		Uncharacterised conserved protein UCP031088, alpha/beta hydrolase	14.53	0.850176	0.49085	14.2767	0.516753	0.298347	1	14.24	1.14241	0.659571	1	12.61	1.09777	0.633798	1
AT1G15080	ATPAP2, ATLPP2, LPP2	lipid phosphate phosphatase 2	3.24	0.464866	0.26839	3.31	0.360555	0.208167	1	4.19	0.467012	0.269629	0.638317	3.26	0.338674	0.195533	1
AT1G15090		pre-tRNA	0	0	0	0	0	0	NA	0	0	0	NA	0	0	0	NA
AT1G15100	RHA2A	RING-H2 finger A2A	30.8467	0.863153	0.498342	30.7833	1.63127	0.941813	1	39.6833	2.47583	1.42942	0.0350454	29.8967	4.04693	2.3365	1
AT1G15110		phosphatidyl serine synthase family protein	10.86	1.00583	0.580718	12.0533	0.77106	0.445172	1	11.3967	0.809959	0.46763	1	10.3967	2.10079	1.21289	1
AT1G15120		Ubiquinol-cytochrome C reductase hinge protein	255.08	5.62773	3.24917	248.567	5.31306	3.0675	1	243.953	29.9703	17.3033	1	224.77	26.7936	15.4693	1
AT1G15125		S-adenosyl-L-methionine-dependent methyltransferases superfamily protein	26.41	13.4961	7.792	14.5867	6.84785	3.95361	0.556776	51.8967	18.2446	10.5335	0.370717	52.38	4.91528	2.83784	0.100739
AT1G15130		Endosomal targeting BRO1-like domain-containing protein	28.52	2.1905	1.26469	32.25	2.78674	1.60892	0.665946	28.4267	3.30748	1.90958	1	26.9933	3.48448	2.01177	1
AT1G15140		FAD/NAD(P)-binding oxidoreductase	42.6933	3.86966	2.23415	42.7533	3.1453	1.81594	1	51.37	1.42622	0.823428	0.100955	43.88	4.69658	2.71157	0.921839
AT1G15150		MATE efflux family protein	0.173333	0.0981495	0.0566667	0.346667	0.120139	0.0693622	1	0.08	0.0360555	0.0208167	1	0.133333	0.0737111	0.0425572	1
AT1G15160		MATE efflux family protein	1.54333	0.323471	0.186756	1.37333	0.258908	0.149481	1	1.48333	0.250067	0.144376	1	1.04	0.219317	0.126623	0.851096
AT1G15165		RING/FYVE/PHD zinc finger superfamily protein	4.14	0.205183	0.118462	4.5	0.704911	0.406981	1	4.25333	0.605833	0.349778	1	3.52667	0.250067	0.144376	1
AT1G15170		MATE efflux family protein	8.2	1.09823	0.634061	7.37667	0.647868	0.374047	1	8.64	1.16773	0.674191	1	7.81	0.3995	0.230651	1
AT1G15175		other RNA	3.72	1.05589	0.609617	5.00667	0.882855	0.509717	0.682687	3.65667	0.675302	0.389886	1	4.32	1.28421	0.74144	0.797582
AT1G15180		MATE efflux family protein	15.6333	1.22696	0.708386	17.93	1.24864	0.720902	0.81074	19.0633	2.88039	1.66299	0.234561	17.3567	1.52618	0.881142	0.407
AT1G15190		Fasciclin-like arabinogalactan family protein	0.823333	0.15308	0.0883805	1.02	0.310483	0.179258	1	0.766667	0.0665833	0.0384419	1	0.943333	0.147422	0.0851143	1
AT1G15200		protein-protein interaction regulator family protein	40.1833	2.28968	1.32195	41.27	3.04156	1.75605	1	40.73	1.30794	0.755138	1	41.0867	4.86724	2.8101	0.823984
AT1G15210	PDR7, ATPDR7	pleiotropic drug resistance 7	16.9333	1.47869	0.853724	22.5967	1.17142	0.676322	0.000991792	15.1	1.6273	0.939521	1	17.9333	1.11899	0.646048	0.368715
AT1G15215		BEST Arabidopsis thaliana protein match is: sequence-specific DNA binding transcription factors;sequence-specific DNA binding (TAIR:AT3G18380.1); Has 89 Blast hits to 86 proteins in 16 species: Archae - 0; Bacteria - 0; Metazoa - 0; Fungi - 0; Plants - 89; Viruses - 0; Other Eukaryotes - 0 (source: NCBI BLink).	9.53	0.608523	0.351331	9.49	0.281603	0.162583	1	8.31	0.346554	0.200083	1	8.42333	0.780342	0.450531	1
AT1G15220	ATCCMH, CCMH	cytochrome c biogenesis protein family	6.22	0.700857	0.40464	5.78333	0.539104	0.311252	1	6.16667	0.338428	0.195391	1	5.97667	1.00684	0.581301	1
AT1G15230		unknown protein; FUNCTIONS IN: molecular_function unknown; INVOLVED IN: biological_process unknown; LOCATED IN: cellular_component unknown; EXPRESSED IN: 24 plant structures; EXPRESSED DURING: 15 growth stages; Has 26 Blast hits to 26 proteins in 12 species: Archae - 0; Bacteria - 0; Metazoa - 0; Fungi - 0; Plants - 26; Viruses - 0; Other Eukaryotes - 0 (source: NCBI BLink).	15.0333	1.83568	1.05983	17.8267	0.656836	0.379224	0.827829	15.4367	0.791223	0.456813	1	16.37	2.87929	1.66236	0.805753
AT1G15240		Phox-associated domain;Phox-like;Sorting nexin, C-terminal	19.69	0.632376	0.365103	20.1667	0.671218	0.387528	1	17.8767	1.72558	0.996265	1	17.78	2.10064	1.21281	1
AT1G15250		Zinc-binding ribosomal protein family protein	27.0933	4.02766	2.32537	27.19	5.87738	3.39331	1	34.35	4.65158	2.68559	0.419081	28.4833	3.38185	1.95251	0.933005
AT1G15260		unknown protein; BEST Arabidopsis thaliana protein match is: unknown protein (TAIR:AT3G16070.1); Has 28 Blast hits to 28 proteins in 7 species: Archae - 0; Bacteria - 0; Metazoa - 0; Fungi - 0; Plants - 28; Viruses - 0; Other Eukaryotes - 0 (source: NCBI BLink).	32.87	5.14726	2.97177	27.15	4.02419	2.32337	0.818147	36.12	5.66654	3.27158	0.966096	25.6967	6.07857	3.50946	0.605228
AT1G15270		Translation machinery associated TMA7	377.857	16.807	9.70351	342.51	23.7457	13.7096	0.866555	378.787	27.48	15.8656	1	316.443	31.0873	17.9482	0.657494
AT1G15280		CASC3/Barentsz eIF4AIII binding	43.2267	2.66215	1.53699	41.9333	1.07072	0.618178	1	41.3367	0.715006	0.412809	1	38.1567	4.29011	2.4769	0.993276
AT1G15290		Tetratricopeptide repeat (TPR)-like superfamily protein	59.08	4.49421	2.59473	68.5333	6.5747	3.7959	0.184802	50.4833	4.67365	2.69833	0.983273	59.8867	5.41945	3.12892	0.683218
AT1G15300		transposable element gene	1.21333	0.170098	0.0982061	1.34	0.23388	0.135031	1	1.22333	0.155349	0.0896908	1	1.13667	0.107858	0.0622718	1
AT1G15310	ATHSRP54A, SRP54-1	signal recognition particle 54 kDa subunit	5.52	0.729932	0.421426	5.70667	0.329596	0.190292	1	4.96	0.27074	0.156312	1	5.52667	0.329596	0.190292	1
AT1G15320		unknown protein; FUNCTIONS IN: molecular_function unknown; INVOLVED IN: biological_process unknown; LOCATED IN: endomembrane system; EXPRESSED IN: flower; EXPRESSED DURING: petal differentiation and expansion stage; Has 62 Blast hits to 62 proteins in 17 species: Archae - 0; Bacteria - 0; Metazoa - 0; Fungi - 0; Plants - 62; Viruses - 0; Other Eukaryotes - 0 (source: NCBI BLink).	0.06	0.103923	0.06	0.0233333	0.0404145	0.0233333	1	0.09	0.0264575	0.0152753	1	0.106667	0.0896289	0.0517472	1
AT1G15330		Cystathionine beta-synthase (CBS) protein	0.376667	0.412957	0.238421	0.46	0.121655	0.0702377	1	0.306667	0.125033	0.072188	1	0.433333	0.10504	0.0606447	1
AT1G15340	MBD10	methyl-CPG-binding domain 10	132.413	3.7136	2.14405	133.257	4.73123	2.73158	1	133.13	3.3369	1.92656	1	132.007	12.3071	7.10549	0.904444
AT1G15350		unknown protein; BEST Arabidopsis thaliana protein match is: unknown protein (TAIR:AT3G15770.2); Has 148 Blast hits to 148 proteins in 25 species: Archae - 0; Bacteria - 0; Metazoa - 0; Fungi - 0; Plants - 141; Viruses - 0; Other Eukaryotes - 7 (source: NCBI BLink).	36.5933	4.19287	2.42075	37.11	2.84459	1.64233	1	37.2533	3.64569	2.10484	1	35.2667	3.9631	2.28809	1
AT1G15360	SHN1, WIN1	Integrase-type DNA-binding superfamily protein	0.15	0.0793725	0.0458258	0	0	0	1	0.0266667	0.046188	0.0266667	1	0.0233333	0.0404145	0.0233333	1
AT1G15370		SNARE-like superfamily protein	68.65	3.12389	1.80358	69.0033	2.82852	1.63305	1	76.3733	8.72583	5.03786	0.464101	68.2067	7.16263	4.13534	0.957872
AT1G15380		Lactoylglutathione lyase / glyoxalase I family protein	31.97	1.84163	1.06327	45.46	3.25226	1.87769	0.00216476	27.4033	3.84531	2.22009	1	33.94	5.71604	3.30016	0.716074
AT1G15385		unknown protein; CONTAINS InterPro DOMAIN/s: Protein of unknown function DUF761, plant (InterPro:IPR008480); Has 6 Blast hits to 6 proteins in 3 species: Archae - 0; Bacteria - 0; Metazoa - 0; Fungi - 0; Plants - 6; Viruses - 0; Other Eukaryotes - 0 (source: NCBI BLink).	1.19667	0.436845	0.252212	1.18	0.407799	0.235443	1	1.06	0.42332	0.244404	1	0.996667	0.750755	0.433449	1
AT1G15390	PDF1A, ATDEF1	peptide deformylase 1A	28.6533	1.48934	0.859871	29.39	4.93684	2.85029	1	27.6	1.01119	0.583809	1	32.5	2.07343	1.19709	0.24227
AT1G15400		unknown protein; FUNCTIONS IN: molecular_function unknown; INVOLVED IN: biological_process unknown; LOCATED IN: plasma membrane; EXPRESSED IN: 23 plant structures; EXPRESSED DURING: 13 growth stages; BEST Arabidopsis thaliana protein match is: unknown protein (TAIR:AT1G80180.1); Has 82 Blast hits to 82 proteins in 16 species: Archae - 0; Bacteria - 4; Metazoa - 0; Fungi - 0; Plants - 75; Viruses …	104.663	3.9552	2.28354	98.4967	4.0517	2.33925	1	91.6367	8.13716	4.69799	1	95.1133	12.9706	7.48856	1
AT1G15405		other RNA	17.68	6.01342	3.47185	5.88667	1.57329	0.908338	1	15.44	15.1303	8.73547	1	63.5	94.5327	54.5785	1
AT1G15410		aspartate-glutamate racemase family	15.5067	1.41507	0.816993	14.6233	0.463609	0.267665	1	14.4533	0.950386	0.548706	1	13.22	0.798999	0.461303	0.938536
AT1G15415		The protein encoded by this gene was identified as a part of pollen proteome by mass spec analysis. It has weak homology to LEA (late embryo abundant) proteins. Encodes protein phosphatase 2A (PP2A) B'gamma subunit. Targeted to nucleus and cytosol.	0.39	0.115326	0.0665833	0.576667	0.42194	0.243607	1	0.536667	0.261024	0.150702	1	0.756667	0.304357	0.175721	0.839332
AT1G15420		CONTAINS InterPro DOMAIN/s: Small-subunit processome, Utp12 (InterPro:IPR007148); Has 764 Blast hits to 656 proteins in 193 species: Archae - 0; Bacteria - 42; Metazoa - 237; Fungi - 154; Plants - 85; Viruses - 23; Other Eukaryotes - 223 (source: NCBI BLink).	20.1733	0.940549	0.543026	21.33	2.48409	1.43419	1	22.8067	1.06927	0.617342	0.691433	22.04	2.22675	1.28561	0.632479
AT1G15430		Protein of unknown function (DUF1644)	10.8333	1.29963	0.750341	11.6267	0.503322	0.290593	1	11.68	2.50863	1.44836	1	11.1167	1.63464	0.943757	1
AT1G15440	PWP2, ATPWP2	periodic tryptophan protein 2	12.79	1.14713	0.662294	12.7633	0.543078	0.313546	1	12.17	1.16991	0.67545	1	12.38	0.545252	0.314802	1
AT1G15450		pre-tRNA	0	0	0	0	0	0	NA	0	0	0	NA	0	0	0	NA
AT1G15460	ATBOR4, BOR4	HCO3- transporter family	0.863333	0.12897	0.074461	0.973333	0.0929157	0.0536449	1	1.12333	0.117189	0.0676593	0.963863	0.683333	0.28006	0.161692	1
AT1G15470		Transducin/WD40 repeat-like superfamily protein	16.01	0.242693	0.140119	14.0233	0.721965	0.416827	0.929855	13.99	1.7093	0.986864	1	13.95	1.54554	0.892319	1
AT1G15480		Tetratricopeptide repeat (TPR)-like superfamily protein	7.03667	0.880019	0.508079	7.9	0.81185	0.468722	1	5.78	0.756241	0.436616	1	7.39667	0.938847	0.542043	0.773367
AT1G15490		alpha/beta-Hydrolases superfamily protein	8.20333	1.0452	0.603444	7.85	0.962705	0.555818	1	7.56667	0.960954	0.554807	1	6.68333	0.893663	0.515957	0.58566
AT1G15500	ATNTT2	TLC ATP/ADP transporter	147.547	10.5262	6.07728	143.13	9.80531	5.6611	1	142.863	7.10876	4.10425	1	140.44	14.3445	8.28179	1
AT1G15510	ATECB2, ECB2, VAC1	Tetratricopeptide repeat (TPR)-like superfamily protein	5.8	0.893532	0.515881	5.53	0.822922	0.475114	1	5.78667	0.370045	0.213646	1	5.3	0.341174	0.196977	1
AT1G15520	PDR12, ATPDR12, ABCG40, ATABCG40	pleiotropic drug resistance 12	1.55	0.808022	0.466512	1.26333	0.479618	0.276908	1	1.10667	0.323934	0.187023	1	0.78	0.087178	0.0503322	0.425794
AT1G15530		Concanavalin A-like lectin protein kinase family protein	8.81	1.45516	0.840139	9.25333	1.51117	0.872474	1	10.5367	2.56695	1.48203	0.991493	9.88	0.762693	0.440341	0.840553
AT1G15540		2-oxoglutarate (2OG) and Fe(II)-dependent oxygenase superfamily protein	0	0	0	0	0	0	NA	0.02	0.034641	0.02	1	0.0433333	0.0378594	0.0218581	1
AT1G15550	GA4, ATGA3OX1, GA3OX1	gibberellin 3-oxidase 1	4.45667	0.309892	0.178916	5.30667	0.741912	0.428343	1	4.25333	0.500133	0.288752	1	5.65333	1.59086	0.918483	0.459437
AT1G15560		transposable element gene	0.0233333	0.0208167	0.0120185	0.05	0.0556776	0.0321455	1	0	0	0	1	0	0	0	1
AT1G15570	CYCA2;3	CYCLIN A2;3	9.73667	0.994451	0.574147	10.11	0.508626	0.293655	1	9.27333	1.25938	0.727102	1	9.6	0.660908	0.381576	0.982578
AT1G15580	IAA5, ATAUX2-27, AUX2-27	indole-3-acetic acid inducible 5	0.486667	0.275379	0.15899	0.83	0.5469	0.315753	1	0.733333	0.511892	0.295541	1	0.78	0.298161	0.172143	1
AT1G15590		BEST Arabidopsis thaliana protein match is: RING/U-box superfamily protein (TAIR:AT1G80400.1); Has 30201 Blast hits to 17322 proteins in 780 species: Archae - 12; Bacteria - 1396; Metazoa - 17338; Fungi - 3422; Plants - 5037; Viruses - 0; Other Eukaryotes - 2996 (source: NCBI BLink).	0	0	0	0	0	0	NA	0	0	0	NA	0	0	0	NA
AT1G15600		unknown protein; BEST Arabidopsis thaliana protein match is: unknown protein (TAIR:AT1G15620.1); Has 227 Blast hits to 227 proteins in 15 species: Archae - 0; Bacteria - 0; Metazoa - 0; Fungi - 0; Plants - 227; Viruses - 0; Other Eukaryotes - 0 (source: NCBI BLink).	0	0	0	0	0	0	NA	0	0	0	NA	0	0	0	NA
AT1G15610		unknown protein; BEST Arabidopsis thaliana protein match is: unknown protein (TAIR:AT1G15630.1); Has 129 Blast hits to 129 proteins in 15 species: Archae - 0; Bacteria - 2; Metazoa - 0; Fungi - 0; Plants - 127; Viruses - 0; Other Eukaryotes - 0 (source: NCBI BLink).	0	0	0	0	0	0	NA	0	0	0	NA	0	0	0	NA
AT1G15620		unknown protein; BEST Arabidopsis thaliana protein match is: unknown protein (TAIR:AT1G15640.1); Has 125 Blast hits to 124 proteins in 14 species: Archae - 0; Bacteria - 0; Metazoa - 0; Fungi - 0; Plants - 125; Viruses - 0; Other Eukaryotes - 0 (source: NCBI BLink).	0.05	0.0458258	0.0264575	0.0566667	0.0981495	0.0566667	1	0.0866667	0.0288675	0.0166667	1	0.02	0.034641	0.02	1
AT1G15630		unknown protein; BEST Arabidopsis thaliana protein match is: unknown protein (TAIR:AT1G15610.1); Has 122 Blast hits to 122 proteins in 14 species: Archae - 0; Bacteria - 0; Metazoa - 0; Fungi - 0; Plants - 122; Viruses - 0; Other Eukaryotes - 0 (source: NCBI BLink).	0.26	0.104403	0.0602771	0.476667	0.198578	0.114649	1	0.293333	0.0503322	0.0290593	1	0.433333	0.117189	0.0676593	0.921039
AT1G15640		unknown protein; BEST Arabidopsis thaliana protein match is: unknown protein (TAIR:AT1G15620.1); Has 154 Blast hits to 146 proteins in 13 species: Archae - 0; Bacteria - 0; Metazoa - 0; Fungi - 0; Plants - 154; Viruses - 0; Other Eukaryotes - 0 (source: NCBI BLink).	1.46333	0.345302	0.19936	1.95333	0.362951	0.20955	1	1.36667	0.265769	0.153442	1	1.96333	0.320364	0.184962	0.634983
AT1G15650		pre-tRNA	0	0	0	0	0	0	NA	0	0	0	NA	0	0	0	NA
AT1G15660	CENP-C	centromere protein C	10.8733	1.68465	0.972631	10.6967	1.02442	0.591448	1	9.94333	0.637992	0.368345	1	9.77	0.81185	0.468722	1
AT1G15670		Galactose oxidase/kelch repeat superfamily protein	40.1433	11.2752	6.50974	40.5467	3.87802	2.23898	1	31.5533	0.486861	0.281089	0.824993	30.47	4.83563	2.79185	0.455496
AT1G15680		F-box family protein	0	0	0	0	0	0	NA	0	0	0	NA	0	0	0	NA
AT1G15690	AVP1, ATAVP3, AVP-3, AtVHP1;1	Inorganic H pyrophosphatase family protein	282.123	3.08711	1.78234	290.717	10.885	6.28443	1	300.103	15.5884	8.99999	0.624423	270.043	31.5163	18.196	1
AT1G15700	ATPC2	ATPase, F1 complex, gamma subunit protein	9.75667	1.2148	0.701364	9.76333	1.11159	0.641777	1	8.48	0.522015	0.301386	1	9.73	1.52128	0.878313	1
AT1G15710		prephenate dehydrogenase family protein	15.12	0.588473	0.339755	14.4833	2.16505	1.24999	1	15.34	0.857146	0.494874	1	12.96	1.32367	0.764221	0.963184
AT1G15720	TRFL5	TRF-like 5	3.02	0.245561	0.141774	3.24667	0.37581	0.216974	1	2.91333	0.456216	0.263397	1	2.53667	0.257164	0.148474	1
AT1G15730		Cobalamin biosynthesis CobW-like protein	43.8367	2.39375	1.38203	47.8833	1.86795	1.07846	1	41.2367	3.55821	2.05433	1	44.4867	3.35054	1.93444	0.913434
AT1G15740		Leucine-rich repeat family protein	62.22	5.75063	3.32013	78.41	4.59647	2.65377	0.0452307	55.09	7.39349	4.26863	1	66.7667	9.21437	5.31992	0.461538
AT1G15750	WSIP1, TPL	Transducin family protein / WD-40 repeat family protein	69.4967	1.68218	0.971208	72.6833	0.885739	0.511382	1	64.5367	4.38156	2.52969	1	67.0533	6.73343	3.88755	1
AT1G15757		Molecular chaperone Hsp40/DnaJ family protein	0	0	0	0	0	0	NA	0	0	0	NA	0	0	0	NA
AT1G15760		Sterile alpha motif (SAM) domain-containing protein	4.12667	1.35869	0.784439	4.36667	0.815741	0.470968	1	5.12333	0.360879	0.208353	0.836316	4.32333	0.550121	0.317613	0.960686
AT1G15770		unknown protein; BEST Arabidopsis thaliana protein match is: unknown protein (TAIR:AT1G15780.1); Has 30201 Blast hits to 17322 proteins in 780 species: Archae - 12; Bacteria - 1396; Metazoa - 17338; Fungi - 3422; Plants - 5037; Viruses - 0; Other Eukaryotes - 2996 (source: NCBI BLink).	0.0433333	0.0404145	0.0233333	0.0333333	0.057735	0.0333333	1	0	0	0	1	0.1	0.0608276	0.0351188	1
AT1G15772		unknown protein; FUNCTIONS IN: molecular_function unknown; INVOLVED IN: biological_process unknown; LOCATED IN: cellular_component unknown; BEST Arabidopsis thaliana protein match is: unknown protein (TAIR:AT1G15780.1); Has 30201 Blast hits to 17322 proteins in 780 species: Archae - 12; Bacteria - 1396; Metazoa - 17338; Fungi - 3422; Plants - 5037; Viruses - 0; Other Eukaryotes - 2996 (source: NC…	0.15	0.0655744	0.0378594	0	0	0	0.931388	0.123333	0.011547	0.00666667	1	0.0666667	0.11547	0.0666667	1
AT1G15780		unknown protein; BEST Arabidopsis thaliana protein match is: unknown protein (TAIR:AT2G10440.1); Has 103701 Blast hits to 43153 proteins in 1828 species: Archae - 30; Bacteria - 7385; Metazoa - 38639; Fungi - 11531; Plants - 7727; Viruses - 307; Other Eukaryotes - 38082 (source: NCBI BLink).	12.1533	1.21558	0.701815	11.4967	0.407226	0.235112	1	11.41	1.0905	0.629603	1	10.6967	1.02997	0.594652	1
AT1G15790		unknown protein; BEST Arabidopsis thaliana protein match is: unknown protein (TAIR:AT1G15780.1); Has 170 Blast hits to 94 proteins in 14 species: Archae - 0; Bacteria - 0; Metazoa - 0; Fungi - 0; Plants - 170; Viruses - 0; Other Eukaryotes - 0 (source: NCBI BLink).	5.01333	0.644696	0.372216	3.54	0.843267	0.486861	0.621909	3.38333	0.654548	0.377904	0.899035	4.34667	0.215019	0.124141	1
AT1G15800		unknown protein; BEST Arabidopsis thaliana protein match is: unknown protein (TAIR:AT1G80610.1); Has 56 Blast hits to 52 proteins in 9 species: Archae - 0; Bacteria - 0; Metazoa - 0; Fungi - 0; Plants - 56; Viruses - 0; Other Eukaryotes - 0 (source: NCBI BLink).	6.38	0.836122	0.482735	6.57333	0.957932	0.553062	1	6.46667	0.20306	0.117237	1	6.47	1.18123	0.681982	1
AT1G15810		S15/NS1, RNA-binding protein	26.7833	1.60304	0.925515	28.0967	0.530031	0.306014	1	24.5467	1.67309	0.96596	1	26.2367	0.858856	0.495861	1
AT1G15820	LHCB6, CP24	light harvesting complex photosystem II subunit 6	1410.37	104.425	60.2896	1598.5	232.763	134.386	0.788838	1623.96	153.666	88.719	0.354491	1345.67	194.266	112.16	1
AT1G15825		hydroxyproline-rich glycoprotein family protein	14.42	2.78602	1.60851	11.3733	3.4314	1.98112	0.991208	12.7767	0.781174	0.451011	1	11.7	1.7486	1.00955	1
AT1G15830		unknown protein; Has 165982 Blast hits to 57214 proteins in 2459 species: Archae - 263; Bacteria - 44622; Metazoa - 55751; Fungi - 10656; Plants - 17613; Viruses - 2527; Other Eukaryotes - 34550 (source: NCBI BLink).	13.12	2.0168	1.1644	15.81	4.70076	2.71398	0.96025	15.0833	0.7558	0.436361	0.932102	12.6833	2.89144	1.66937	1
AT1G15840		unknown protein; Has 111484 Blast hits to 29940 proteins in 1985 species: Archae - 153; Bacteria - 40635; Metazoa - 31564; Fungi - 6444; Plants - 10232; Viruses - 1710; Other Eukaryotes - 20746 (source: NCBI BLink).	0.263333	0.265581	0.153333	0.19	0.0264575	0.0152753	1	0.133333	0.070946	0.0409607	1	0.0633333	0.0602771	0.034801	0.905181
AT1G15850		Transducin/WD40 repeat-like superfamily protein	0	0	0	0	0	0	NA	0	0	0	NA	0	0	0	NA
AT1G15860		Domain of unknown function (DUF298)	49.6233	2.0378	1.17653	50.24	1.17222	0.676782	1	43.01	3.35555	1.93733	1	50.2267	4.08736	2.35984	0.869434
AT1G15870		Mitochondrial glycoprotein family protein	1.82667	0.320052	0.184782	1.72333	0.148436	0.0856997	1	1.82333	0.0723418	0.0417665	1	2.09	0.0964365	0.0556776	1
AT1G15880	GOS11, atgos11	golgi snare 11	33.37	2.5174	1.45342	40.3867	0.615332	0.355262	0.293746	37.91	5.0918	2.93975	0.551272	35.6933	4.80339	2.77324	0.571475
AT1G15885		unknown protein; Has 5 Blast hits to 5 proteins in 1 species: Archae - 0; Bacteria - 0; Metazoa - 0; Fungi - 0; Plants - 5; Viruses - 0; Other Eukaryotes - 0 (source: NCBI BLink).	13.2667	0.78143	0.451159	10.12	0.829277	0.478783	0.761808	10.2267	2.7501	1.58777	0.881832	13.3933	0.725695	0.41898	1
AT1G15890		Disease resistance protein (CC-NBS-LRR class) family	5.54333	0.824702	0.476142	5.56667	0.85804	0.49539	1	4.49667	1.52018	0.877674	0.9866	6.78333	0.130512	0.075351	0.569151
AT1G15900		unknown protein; Has 19 Blast hits to 19 proteins in 10 species: Archae - 0; Bacteria - 2; Metazoa - 0; Fungi - 0; Plants - 15; Viruses - 0; Other Eukaryotes - 2 (source: NCBI BLink).	0.453333	0.222336	0.128366	0.74	0.23516	0.135769	1	1.38	0.810185	0.467761	0.854357	0.836667	0.341516	0.197174	0.995412
AT1G15910		XH/XS domain-containing protein	13.4267	1.41765	0.818481	16.7567	1.8335	1.05857	0.121254	13.4067	1.64117	0.947529	1	14.3967	0.811932	0.468769	0.488077
AT1G15920		Polynucleotidyl transferase, ribonuclease H-like superfamily protein	19.7333	2.4479	1.4133	20.5867	1.6953	0.97878	1	16.7967	2.85134	1.64622	1	18.9667	2.05352	1.1856	1
AT1G15930		Ribosomal protein L7Ae/L30e/S12e/Gadd45 family protein	225.703	12.4832	7.20716	235.96	18.726	10.8115	1	258.883	16.936	9.77801	0.14644	237.587	14.8562	8.57723	0.499276
AT1G15940		Tudor/PWWP/MBT superfamily protein	17.0567	0.691689	0.399347	17.2467	1.27226	0.734537	1	14.4433	1.57392	0.908705	1	16.5333	0.704012	0.406462	1
AT1G15950	CCR1, IRX4, ATCCR1	cinnamoyl coa reductase 1	91.7967	2.42838	1.40203	85.15	7.25827	4.19056	1	103.72	2.14951	1.24102	0.188188	81.38	7.08244	4.08905	0.962168
AT1G15960	NRAMP6, ATNRAMP6	NRAMP metal ion transporter 6	9.15667	0.390171	0.225265	9.84333	0.920453	0.531424	1	7.91667	0.261024	0.150702	1	7.44	0.915369	0.528488	0.742667
AT1G15970		DNA glycosylase superfamily protein	21.09	1.48799	0.859089	20.5933	1.42739	0.824102	1	16.5067	1.53826	0.888113	0.613056	17.4667	1.0452	0.603444	0.866494
AT1G15980	NDF1, NDH48	NDH-dependent cyclic electron flow 1	230.7	7.06236	4.07745	215.433	8.98329	5.1865	1	215.503	21.9132	12.6516	1	218.49	18.8744	10.8971	1
AT1G15990	ATCNGC7, CNGC7	cyclic nucleotide gated channel 7	0.04	0.069282	0.04	0.103333	0.0550757	0.031798	1	0.12	0.052915	0.0305505	1	0.126667	0.0550757	0.031798	0.907003
AT1G16000		unknown protein; BEST Arabidopsis thaliana protein match is: unknown protein (TAIR:AT1G80890.1); Has 41 Blast hits to 40 proteins in 10 species: Archae - 0; Bacteria - 0; Metazoa - 0; Fungi - 0; Plants - 41; Viruses - 0; Other Eukaryotes - 0 (source: NCBI BLink).	27.8767	3.49174	2.01596	31.2233	1.12988	0.652338	1	28.36	1.77079	1.02237	1	26.5667	3.72716	2.15188	1
AT1G16010	MGT2, MRS2-1	magnesium transporter 2	26.3467	3.45213	1.99309	26.3067	1.30251	0.752005	1	26.8	1.01356	0.585178	1	23.8133	2.24135	1.29404	1
AT1G16020		Protein of unknown function (DUF1712)	15.44	0.95687	0.552449	13.5	1.00683	0.581292	0.761808	13.6933	1.62118	0.93599	1	13.9633	1.08288	0.625202	1
AT1G16022		unknown protein; FUNCTIONS IN: molecular_function unknown; INVOLVED IN: biological_process unknown; LOCATED IN: endomembrane system; Has 30201 Blast hits to 17322 proteins in 780 species: Archae - 12; Bacteria - 1396; Metazoa - 17338; Fungi - 3422; Plants - 5037; Viruses - 0; Other Eukaryotes - 2996 (source: NCBI BLink).	1.3	0.401123	0.231589	1.65333	1.02647	0.592631	1	3.41333	1.24981	0.72158	0.230742	1.81333	0.187172	0.108064	0.916211
AT1G16025		unknown protein; FUNCTIONS IN: molecular_function unknown; INVOLVED IN: biological_process unknown; LOCATED IN: chloroplast; Has 2 Blast hits to 2 proteins in 1 species: Archae - 0; Bacteria - 0; Metazoa - 0; Fungi - 0; Plants - 2; Viruses - 0; Other Eukaryotes - 0 (source: NCBI BLink).	0.48	0.524595	0.302875	0.216667	0.375278	0.216667	1	0.0666667	0.11547	0.0666667	1	0.116667	0.202073	0.116667	1
AT1G16030	Hsp70b	heat shock protein 70B	3.07	0.346987	0.200333	3.47	0.581292	0.335609	1	2.67333	0.277909	0.160451	1	2.86	0.052915	0.0305505	1
AT1G16040		FUNCTIONS IN: molecular_function unknown; INVOLVED IN: GPI anchor biosynthetic process; LOCATED IN: integral to membrane, endoplasmic reticulum membrane; EXPRESSED IN: 24 plant structures; EXPRESSED DURING: 13 growth stages; CONTAINS InterPro DOMAIN/s: GPI biosynthesis protein Pig-F (InterPro:IPR009580); Has 280 Blast hits to 280 proteins in 133 species: Archae - 0; Bacteria - 0; Metazoa - 113; F…	17.3767	1.45452	0.839768	16.0267	0.910897	0.525907	1	16.3833	1.86082	1.07434	1	15.3933	2.75707	1.59179	1
AT1G16060	ADAP	ARIA-interacting double AP2 domain protein	5.82333	0.738196	0.426198	6.47333	0.866333	0.500178	1	5.42333	0.639479	0.369203	1	5.39333	0.355575	0.205291	1
AT1G16070	AtTLP8, TLP8	tubby like protein 8	3.66333	0.393743	0.227327	3.73667	0.365011	0.210739	1	3.80667	0.531633	0.306938	1	3.82333	0.0907377	0.0523874	0.974678
AT1G16080		unknown protein; LOCATED IN: apoplast, chloroplast stroma, chloroplast, chloroplast envelope; EXPRESSED IN: 23 plant structures; EXPRESSED DURING: 14 growth stages; Has 81 Blast hits to 81 proteins in 28 species: Archae - 0; Bacteria - 2; Metazoa - 0; Fungi - 0; Plants - 62; Viruses - 0; Other Eukaryotes - 17 (source: NCBI BLink).	94.4633	0.922244	0.532458	98.08	4.29277	2.47843	1	104.137	4.88534	2.82055	0.311605	106.557	10.4474	6.03183	0.0628025
AT1G16090	WAKL7	wall associated kinase-like 7	2.6	0.627455	0.362261	2.84667	0.502129	0.289904	1	2.82667	0.125033	0.072188	1	2.72333	0.240278	0.138724	1
AT1G16100		pre-tRNA	0	0	0	0.0933333	0.0832666	0.048074	NA	0	0	0	NA	0	0	0	NA
AT1G16110	WAKL6	wall associated kinase-like 6	9.03333	2.25482	1.30182	11.4433	1.42469	0.822543	1	8.51333	4.2808	2.47152	1	9.91667	1.01007	0.583162	1
AT1G16120	WAKL1	wall associated kinase-like 1	0.813333	0.223681	0.129142	1.13	0.105357	0.0608276	0.948686	0.803333	0.160416	0.0926163	1	1.07333	0.28006	0.161692	0.759689
AT1G16130	WAKL2	wall associated kinase-like 2	4.54333	2.75727	1.59191	6.5	0.0916515	0.052915	1	5.65333	4.22531	2.43948	1	9.17667	2.19012	1.26447	0.385581
AT1G16140	WAKL3	pseudogene similar to wall-associated kinase protein family	0.46	0.115326	0.0665833	0.316667	0.0503322	0.0290593	1	0.43	0.176918	0.102144	1	0.403333	0.168028	0.0970109	1
AT1G16150	WAKL4	wall associated kinase-like 4	0.786667	0.315331	0.182056	0.576667	0.140119	0.0808977	1	0.693333	0.104083	0.0600925	1	0.503333	0.133167	0.0768838	0.917319
AT1G16160	WAKL5	wall associated kinase-like 5	0.163333	0.106927	0.0617342	0.17	0.0781025	0.0450925	1	0.16	0.08544	0.0493288	1	0.19	0.0173205	0.01	1
AT1G16170		unknown protein; FUNCTIONS IN: molecular_function unknown; INVOLVED IN: biological_process unknown; LOCATED IN: cellular_component unknown; EXPRESSED IN: 24 plant structures; EXPRESSED DURING: 15 growth stages; BEST Arabidopsis thaliana protein match is: unknown protein (TAIR:AT1G79660.1); Has 55 Blast hits to 55 proteins in 13 species: Archae - 0; Bacteria - 0; Metazoa - 0; Fungi - 0; Plants - 5…	45.9933	0.433167	0.250089	47.04	4.81527	2.7801	1	47.0967	7.17507	4.14253	1	50.1833	8.88862	5.13185	0.591406
AT1G16180		Serinc-domain containing serine and sphingolipid biosynthesis protein	90.86	6.2511	3.60908	97.4967	3.8968	2.24982	1	99.8667	5.15055	2.97367	0.430847	86.34	8.18962	4.72828	1
AT1G16190	RAD23A	Rad23 UV excision repair protein family	18.35	1.73009	0.998866	17.1267	0.951017	0.54907	1	18.4767	0.661992	0.382201	1	17.7033	1.27555	0.73644	1
AT1G16210		unknown protein; CONTAINS InterPro DOMAIN/s: Protein of unknown function DUF1014 (InterPro:IPR010422); Has 16107 Blast hits to 8386 proteins in 1107 species: Archae - 26; Bacteria - 3370; Metazoa - 4013; Fungi - 1516; Plants - 526; Viruses - 120; Other Eukaryotes - 6536 (source: NCBI BLink).	60.83	0.478435	0.276225	61.7667	0.23094	0.133333	1	61.9733	3.05943	1.76636	0.998677	58.9933	6.69576	3.8658	1
AT1G16220		Protein phosphatase 2C family protein	5.35333	0.924139	0.533552	5.41333	0.573265	0.330975	1	4.51667	0.527289	0.30443	1	5.01333	0.185831	0.10729	1
AT1G16225		Target SNARE coiled-coil domain protein	0.466667	0.160104	0.0924362	0.126667	0.135769	0.0783865	0.919141	0.303333	0.290918	0.167962	1	0.313333	0.15695	0.0906152	1
AT1G16230		Target SNARE coiled-coil domain protein	0.213333	0.231805	0.133832	0.496667	0.291605	0.168358	1	0.34	0.23	0.132791	1	0.62	0.314325	0.181475	0.796039
AT1G16240	SYP51, ATSYP51	syntaxin of plants 51	75.5067	2.07534	1.1982	86.5033	1.34005	0.773678	0.551587	72.2867	7.79269	4.49911	1	76.8333	14.7368	8.50829	0.913147
AT1G16250		Galactose oxidase/kelch repeat superfamily protein	12.52	1.0243	0.591383	12.41	1.18216	0.68252	1	10.33	1.05958	0.611746	0.884339	10.94	1.60215	0.925005	1
AT1G16260		Wall-associated kinase family protein	16.67	0.970412	0.560268	15.5333	1.55388	0.897131	1	16.62	1.87134	1.08042	1	16	1.24543	0.71905	1
AT1G16270		Protein kinase superfamily protein with octicosapeptide/Phox/Bem1p domain	18.7167	2.60832	1.50591	16.4333	0.555818	0.320902	0.666682	15.3767	1.20239	0.694198	0.813709	15.29	0.935468	0.540093	0.487112
AT1G16280	RH36, AtRH36, SWA3	RNA helicase 36	7.85	1.30771	0.755006	7.60333	1.12722	0.650803	1	7.59333	0.20502	0.118369	1	7.31	0.819573	0.473181	1
AT1G16290		FUNCTIONS IN: molecular_function unknown; INVOLVED IN: biological_process unknown; LOCATED IN: chloroplast, vacuole; EXPRESSED IN: 19 plant structures; EXPRESSED DURING: 11 growth stages; CONTAINS InterPro DOMAIN/s: Lytic transglycosylase-like, catalytic (InterPro:IPR008258); Has 171 Blast hits to 155 proteins in 40 species: Archae - 0; Bacteria - 54; Metazoa - 0; Fungi - 0; Plants - 55; Viruses …	0	0	0	0.0533333	0.0503322	0.0290593	1	0.05	0.043589	0.0251661	1	0.0133333	0.023094	0.0133333	1
AT1G16300	GAPCP-2	glyceraldehyde-3-phosphate dehydrogenase of plastid 2	7.97333	0.375278	0.216667	7.96	0.730821	0.42194	1	9.71667	0.41489	0.239537	0.375437	8.53	0.776981	0.44859	0.849386
AT1G16310		Cation efflux family protein	5.23	0.72581	0.419047	3.86333	0.760548	0.439103	0.658916	5.15333	0.542433	0.313174	1	3.98333	0.3073	0.17742	0.851096
AT1G16320		Uncharacterized conserved protein (DUF2358)	92.4533	11.5958	6.69482	75.5	5.36406	3.09694	0.213174	81.0033	4.08241	2.35698	1	75.5833	7.74762	4.47309	0.614312
AT1G16330	CYCB3;1	cyclin b3;1	6.04333	1.09801	0.633938	5.52667	0.479305	0.276727	1	4.83667	0.88036	0.508276	1	4.95	0.183576	0.105987	1
AT1G16340	ATKDSA2, ATKSDA	Aldolase superfamily protein	24.2367	3.42843	1.97941	23.8767	2.02786	1.17079	1	20.48	2.96865	1.71395	1	21.5367	3.08424	1.78069	1
AT1G16350		Aldolase-type TIM barrel family protein	59.0133	2.74471	1.58466	58.4133	2.73478	1.57893	1	59.0467	5.35448	3.09141	1	56.5867	3.41387	1.971	1
AT1G16360		LEM3 (ligand-effect modulator 3) family protein / CDC50 family protein	0.583333	0.241937	0.139682	0.62	0.25	0.144338	1	0.653333	0.215019	0.124141	1	0.66	0.168226	0.0971253	1
AT1G16370	ATOCT6, OCT6	organic cation/carnitine transporter 6	8.20333	1.32674	0.765992	14.96	0.773111	0.446356	2.80224e-07	6.53	0.141067	0.0814453	0.689387	12.4533	0.213854	0.123468	6.46127e-05
AT1G16380	ATCHX1, CHX1	Cation/hydrogen exchanger family protein	0.00666667	0.011547	0.00666667	0	0	0	1	0	0	0	1	0	0	0	1
AT1G16390	ATOCT3, 3-Oct	organic cation/carnitine transporter 3	15.3	1.64794	0.951438	15.6233	2.1973	1.26861	1	13.8433	1.30864	0.755542	1	14.04	1.73052	0.999116	1
AT1G16400	CYP79F2	cytochrome P450, family 79, subfamily F, polypeptide 2	22.5767	10.9152	6.30188	25.2	1.5469	0.893103	1	1.85333	0.280238	0.161795	1.83044e-09	7.96667	0.977258	0.56422	0.0412715
AT1G16410	CYP79F1, BUS1, SPS1	cytochrome p450 79f1	38.91	13.2551	7.65286	71.5067	15.5281	8.96514	0.29819	0.516667	0.0305505	0.0176383	5.60057e-31	12.7167	1.70907	0.986734	0.0112402
AT1G16420	ATMC8, MC8	metacaspase 8	1.43667	1.01535	0.586212	0.993333	0.506392	0.292366	1	2.11333	0.976337	0.563688	1	4.11	2.03167	1.17299	0.39074
AT1G16430		Surfeit locus protein 5 subunit 22 of Mediator complex	6.50333	0.0802081	0.0463081	5.63667	0.561456	0.324157	1	7.28333	0.535942	0.309426	1	5.93	1.89581	1.09455	1
AT1G16440	RSH3	root hair specific 3	1.37667	0.345302	0.19936	1.48667	0.310054	0.17901	1	1.52667	0.267644	0.154524	1	1.28667	0.292632	0.168951	1
AT1G16445		S-adenosyl-L-methionine-dependent methyltransferases superfamily protein	6.16667	0.555908	0.320953	6.17333	1.32986	0.767796	1	6.81667	0.259294	0.149703	1	6.09667	0.643143	0.371319	1
AT1G16450		pre-tRNA	0	0	0	0	0	0	NA	0	0	0	NA	0	0	0	NA
AT1G16460	ATRDH2, ATMST2, MST2, ST2, STR2, RDH2	rhodanese homologue 2	50.6733	1.59328	0.919879	46.46	1.19147	0.687895	1	48.1433	2.96745	1.71326	1	44.6567	4.97226	2.87073	0.994656
AT1G16470	PAB1	proteasome subunit PAB1	92.1333	8.92013	5.15004	95.6033	7.14998	4.12804	1	83.4433	2.78561	1.60827	1	86.2	9.93426	5.73555	1
AT1G16480		Tetratricopeptide repeat (TPR)-like superfamily protein	1.38	0.0818535	0.0472582	1.5	0.108167	0.06245	1	1.61667	0.38553	0.222586	1	1.35333	0.200333	0.115662	1
AT1G16489		other RNA	2.05333	1.27962	0.73879	1.59667	1.07156	0.618663	1	1.58667	0.668755	0.386106	1	1.64333	0.495715	0.286201	1
AT1G16490	ATMYB58, MYB58	myb domain protein 58	1.76	0.386264	0.22301	1.74	0.455741	0.263122	1	1.52667	0.251064	0.144952	1	1.58667	0.155027	0.0895048	1
AT1G16500		unknown protein; BEST Arabidopsis thaliana protein match is: unknown protein (TAIR:AT1G79160.1); Has 136 Blast hits to 134 proteins in 17 species: Archae - 0; Bacteria - 0; Metazoa - 0; Fungi - 4; Plants - 131; Viruses - 1; Other Eukaryotes - 0 (source: NCBI BLink).	5.29	0.376431	0.217332	5.79333	1.22329	0.706266	1	5.36333	0.255408	0.14746	1	4.94333	0.851136	0.491404	1
AT1G16510		SAUR-like auxin-responsive protein family	3.71	0.710211	0.410041	2.95	0.21	0.121244	0.991842	3.14667	0.350761	0.202512	1	2.32333	0.437531	0.252609	0.446238
AT1G16515		unknown protein; Has 35333 Blast hits to 34131 proteins in 2444 species: Archae - 798; Bacteria - 22429; Metazoa - 974; Fungi - 991; Plants - 531; Viruses - 0; Other Eukaryotes - 9610 (source: NCBI BLink).	5.11333	2.46695	1.42429	4.98333	1.84763	1.06673	1	4.48	0.70342	0.40612	1	4.24667	1.70119	0.98218	1
AT1G16520		unknown protein; FUNCTIONS IN: molecular_function unknown; INVOLVED IN: biological_process unknown; LOCATED IN: plasma membrane; EXPRESSED IN: 22 plant structures; EXPRESSED DURING: 13 growth stages; BEST Arabidopsis thaliana protein match is: unknown protein (TAIR:AT1G56080.1); Has 243 Blast hits to 234 proteins in 69 species: Archae - 2; Bacteria - 2; Metazoa - 61; Fungi - 9; Plants - 125; Viru…	18.47	1.351	0.78	16.1833	1.84798	1.06693	0.949386	16.7167	2.29892	1.32728	1	15.43	1.65638	0.956312	0.882613
AT1G16530	LBD3, ASL9	ASYMMETRIC LEAVES 2-like 9	2.14333	0.576223	0.332683	2.26	0.553444	0.319531	1	2.64333	1.77889	1.02704	1	1.97	0.779487	0.450037	1
AT1G16540	SIR3, LOS5, ABA3, ATABA3, ACI2	molybdenum cofactor sulfurase (LOS5) (ABA3)	7.04667	0.835484	0.482367	6.49333	0.0907377	0.0523874	1	6.21667	0.691183	0.399054	1	6.06	1.31924	0.761665	0.926634
AT1G16550		pseudogene, putative cell division cycle protein, blastp match of 53% identity and 2.4e-136 P-value to GP	2.56333	0.253246	0.146211	2.98667	0.135769	0.0783865	1	2.47	0.390512	0.225462	1	2.83667	0.690242	0.398511	0.952961
AT1G16560		Per1-like family protein	42.1567	1.1733	0.677405	42.2367	2.17964	1.25842	1	39.2267	3.07775	1.77694	1	37.9133	3.60392	2.08072	1
AT1G16570		UDP-Glycosyltransferase superfamily protein	11.6333	0.397031	0.229226	12.1367	0.211266	0.121974	1	10.7467	0.773972	0.446853	1	10.9233	1.44535	0.834473	1
AT1G16590	REV7, ATREV7	DNA-binding HORMA family protein	4.45333	0.40501	0.233833	4.38667	0.384751	0.222136	1	4.96333	0.645161	0.372484	1	4.60333	0.503422	0.290651	1
AT1G16600		pseudogene, putative cycloartenol synthase	0	0	0	0	0	0	NA	0	0	0	NA	0	0	0	NA
AT1G16610	SR45, RNPS1	arginine/serine-rich 45	19.82	1.09037	0.629524	21.7433	1.21332	0.700508	1	23.6567	0.657673	0.379707	0.184496	21.0533	2.62793	1.51724	0.745824
AT1G16620		transposable element gene	0.00666667	0.011547	0.00666667	0	0	0	NA	0	0	0	NA	0	0	0	NA
AT1G16630		unknown protein; LOCATED IN: chloroplast; BEST Arabidopsis thaliana protein match is: unknown protein (TAIR:AT2G16270.1); Has 10587 Blast hits to 5736 proteins in 617 species: Archae - 88; Bacteria - 963; Metazoa - 3686; Fungi - 820; Plants - 541; Viruses - 438; Other Eukaryotes - 4051 (source: NCBI BLink).	7.27	0.979234	0.565361	6.42	1.02059	0.589237	1	6.30667	1.12001	0.646641	1	5.90667	0.590028	0.340653	0.93788
AT1G16635			0.363333	0.110604	0.0638575	0.53	0.0953939	0.0550757	1	0.53	0.340735	0.196723	1	0.383333	0.130512	0.075351	1
AT1G16640		AP2/B3-like transcriptional factor family protein	3.58333	0.658964	0.380453	4.11	0.386264	0.22301	1	4.03333	0.341223	0.197005	1	3.86667	0.486038	0.280614	1
AT1G16650		S-adenosyl-L-methionine-dependent methyltransferases superfamily protein	6.58667	0.6481	0.374181	6.05	0.486929	0.281129	1	6.46	0.112694	0.0650641	1	5.91667	0.641431	0.37033	1
AT1G16660		transposable element gene	0	0	0	0	0	0	NA	0	0	0	NA	0	0	0	NA
AT1G16670		Protein kinase superfamily protein	10.58	1.20677	0.69673	13.0367	0.90257	0.521099	0.254144	9.99333	1.63525	0.94411	1	12.31	0.778717	0.449592	0.138741
AT1G16680		Chaperone DnaJ-domain superfamily protein	16.5867	1.2987	0.749807	17.2967	1.72016	0.993132	1	15.23	2.31	1.33368	1	15.8033	2.12486	1.22679	1
AT1G16690		Enhancer of polycomb-like transcription factor protein	4.87333	0.782901	0.452008	5.02667	0.234592	0.135442	1	5.56333	0.145717	0.0841295	0.876835	4.64	0.23516	0.135769	1
AT1G16700		Alpha-helical ferredoxin	66.5	1.52539	0.880682	63.4133	3.64469	2.10426	1	63.4667	3.67022	2.119	1	62.9633	5.2855	3.05159	1
AT1G16705		p300/CBP acetyltransferase-related protein-related	0.336667	0.0503322	0.0290593	0.276667	0.290918	0.167962	1	0.296667	0.243379	0.140515	1	0.286667	0.0585947	0.0338296	1
AT1G16710	HAC12	histone acetyltransferase of the CBP family 12	9.87	0.392301	0.226495	9.94	0.994535	0.574195	1	8.86667	0.76742	0.44307	1	8.93667	0.999116	0.57684	1
AT1G16720	HCF173	high chlorophyll fluorescence phenotype 173	194.737	9.23539	5.33206	191.29	12.7654	7.3701	1	204.203	13.1874	7.61373	0.689394	187.48	24.0027	13.8579	1
AT1G16730	UP6	unknown protein 6	5.96333	0.851724	0.491743	5.64333	1.74225	1.00589	1	7.1	0.324191	0.187172	0.871401	7.07667	0.634455	0.366303	0.700942
AT1G16740		Ribosomal protein L20	57.97	2.52291	1.45661	56.3767	1.82138	1.05158	1	64.84	2.79555	1.61401	0.401387	57.2167	10.0699	5.81387	1
AT1G16750		Protein of unknown function, DUF547	7.97667	0.661614	0.381983	7.19667	0.395137	0.228133	1	8.45333	0.234592	0.135442	1	7.76333	1.59507	0.920911	1
AT1G16760		Protein kinase protein with adenine nucleotide alpha hydrolases-like domain	0	0	0	0.0133333	0.023094	0.0133333	1	0	0	0	NA	0.01	0.0173205	0.01	1
AT1G16770		unknown protein; Has 109 Blast hits to 109 proteins in 52 species: Archae - 0; Bacteria - 4; Metazoa - 0; Fungi - 71; Plants - 32; Viruses - 0; Other Eukaryotes - 2 (source: NCBI BLink).	0.136667	0.100167	0.0578312	0.333333	0.198578	0.114649	0.834747	0.23	0.0984886	0.0568624	1	0.36	0.0458258	0.0264575	0.50834
AT1G16780	VHP2;2, AtVHP2;2	Inorganic H pyrophosphatase family protein	7.83	0.778909	0.449704	7.15667	0.195021	0.112596	1	7.62667	0.241316	0.139324	1	6.46667	0.511599	0.295372	0.82938
AT1G16790		ribosomal protein-related	14.4267	1.26271	0.729025	15.6067	0.60302	0.348154	1	13.3267	0.20502	0.118369	1	15.5433	2.92357	1.68792	0.859978
AT1G16800		P-loop containing nucleoside triphosphate hydrolases superfamily protein	2.74333	0.307463	0.177514	2.72	0.302655	0.174738	1	2.50667	0.330202	0.190642	1	2.55	0.112694	0.0650641	1
AT1G16810		unknown protein; CONTAINS InterPro DOMAIN/s: Protein of unknown function DUF1754, eukaryotic (InterPro:IPR013865); Has 395 Blast hits to 394 proteins in 162 species: Archae - 0; Bacteria - 0; Metazoa - 181; Fungi - 91; Plants - 65; Viruses - 0; Other Eukaryotes - 58 (source: NCBI BLink).	181.487	10.2398	5.91194	182.393	11.6743	6.74013	1	174.427	16.9011	9.75784	1	159.283	10.7625	6.21372	1
AT1G16820		vacuolar ATP synthase catalytic subunit-related / V-ATPase-related / vacuolar proton pump-related	2.51	0.3245	0.18735	2.01	0.31241	0.18037	1	2.39333	0.362537	0.209311	1	3.05	0.400375	0.231157	0.997434
AT1G16825		Reticulon family protein	6.29667	0.903899	0.521866	6.24333	1.85732	1.07232	1	8.51667	0.76173	0.439785	0.445535	7.28667	0.719328	0.415304	0.769032
AT1G16830		Pentatricopeptide repeat (PPR) superfamily protein	1.56667	0.275015	0.15878	1.77667	0.313422	0.180954	1	1.60333	0.155671	0.0898765	1	1.52333	0.0416333	0.024037	1
AT1G16840		unknown protein; BEST Arabidopsis thaliana protein match is: unknown protein (TAIR:AT1G78890.1); Has 71 Blast hits to 71 proteins in 12 species: Archae - 0; Bacteria - 0; Metazoa - 0; Fungi - 0; Plants - 71; Viruses - 0; Other Eukaryotes - 0 (source: NCBI BLink).	45.9533	0.916642	0.529224	49.5433	2.56188	1.4791	1	41.2767	3.51241	2.02789	1	40.9333	4.83572	2.79191	1
AT1G16850		unknown protein; FUNCTIONS IN: molecular_function unknown; INVOLVED IN: response to salt stress; LOCATED IN: endomembrane system; EXPRESSED IN: leaf apex, leaf whorl, male gametophyte, flower, leaf; EXPRESSED DURING: LP.06 six leaves visible, LP.04 four leaves visible, LP.10 ten leaves visible, petal differentiation and expansion stage, LP.08 eight leaves visible; BEST Arabidopsis thaliana protei…	2.35667	1.00605	0.580842	2.98	0.808888	0.467012	1	2.61	0.754255	0.435469	1	2.36667	0.502925	0.290364	1
AT1G16858	CPuORF55	conserved peptide upstream open reading frame 55	11.82	0.746659	0.431084	13.29	0.841487	0.485833	0.929855	12.6	1.10014	0.635164	0.87705	11.65	1.21947	0.70406	1
AT1G16860		Ubiquitin-specific protease family C19-related protein	11.82	0.746659	0.431084	13.29	0.841487	0.485833	0.929855	12.6	1.10014	0.635164	0.87705	11.65	1.21947	0.70406	1
AT1G16870		mitochondrial 28S ribosomal protein S29-related	23.5467	2.12418	1.22639	24.1067	0.519262	0.299796	1	20.9833	0.700024	0.404159	1	21.2467	1.08914	0.628817	1
AT1G16880		uridylyltransferase-related	559.213	4.9854	2.87832	526.243	44.6106	25.7559	1	524.28	15.0348	8.68032	1	516.107	44.4611	25.6696	1
AT1G16890	UBC36, UBC13B	ubiquitin-conjugating enzyme 36	185.893	7.58305	4.37808	179.623	7.77389	4.48826	1	160.18	8.88232	5.12821	1	168.173	12.9392	7.47048	1
AT1G16900		Alg9-like mannosyltransferase family	11.37	0.900722	0.520032	11.8067	0.418848	0.241822	1	11.68	0.552178	0.3188	1	11.8267	0.438786	0.253333	0.890766
AT1G16905		Curculin-like (mannose-binding) lectin family protein	1.84667	0.321299	0.185502	1.41	0.204206	0.117898	1	1.44	0.43	0.248261	1	1.55333	0.436616	0.25208	1
AT1G16910	LSH8	Protein of unknown function (DUF640)	0.183333	0.26727	0.154308	0.136667	0.158219	0.0913479	1	0.153333	0.0493288	0.02848	1	0.23	0.151327	0.0873689	1
AT1G16916		unknown protein; FUNCTIONS IN: molecular_function unknown; INVOLVED IN: biological_process unknown; LOCATED IN: cellular_component unknown; Has 30201 Blast hits to 17322 proteins in 780 species: Archae - 12; Bacteria - 1396; Metazoa - 17338; Fungi - 3422; Plants - 5037; Viruses - 0; Other Eukaryotes - 2996 (source: NCBI BLink).	12.4167	0.631057	0.364341	14.6233	2.38039	1.37432	1	16.3033	2.87966	1.66257	0.614969	14.73	1.58654	0.915988	0.681825
AT1G16920	RAB11, ATRABA1B, RABA1b	RAB GTPase homolog A1B	40.1167	1.8233	1.05268	38.7967	1.73984	1.0045	1	39.6767	2.16385	1.2493	1	39.54	3.2431	1.8724	1
AT1G16930		F-box/RNI-like/FBD-like domains-containing protein	9.28	0.589237	0.340196	10.5933	1.01362	0.585216	1	8.45333	1.76098	1.0167	1	9.65667	0.454569	0.262446	0.952663
AT1G16940		F-box/RNI-like/FBD-like domains-containing protein	0	0	0	0	0	0	NA	0	0	0	NA	0	0	0	NA
AT1G16950		unknown protein; FUNCTIONS IN: molecular_function unknown; INVOLVED IN: biological_process unknown; LOCATED IN: endomembrane system; EXPRESSED IN: stamen; EXPRESSED DURING: 4 anthesis; Has 17 Blast hits to 17 proteins in 5 species: Archae - 0; Bacteria - 0; Metazoa - 0; Fungi - 0; Plants - 17; Viruses - 0; Other Eukaryotes - 0 (source: NCBI BLink).	0.0633333	0.109697	0.0633333	0	0	0	1	0	0	0	1	0	0	0	1
AT1G16960		Ubiquitin domain-containing protein	19.92	1.05788	0.610765	20.37	0.529434	0.305669	1	16.2767	0.536315	0.309641	0.96932	15.8267	1.69707	0.979802	0.733064
AT1G16970	KU70, ATKU70	KU70 homolog	11.6033	0.40501	0.233833	11.1267	1.05187	0.607298	1	10.3	0.53507	0.308923	1	9.89	1.15169	0.664931	0.877294
AT1G16980	ATTPS2, TPS2	trehalose-phosphatase/synthase 2	0	0	0	0	0	0	NA	0	0	0	NA	0	0	0	NA
AT1G17000	ATTPS3, TPS3	trehalose-phosphatase/synthase 3	0	0	0	0	0	0	NA	0	0	0	NA	0	0	0	NA
AT1G17010		2-oxoglutarate (2OG) and Fe(II)-dependent oxygenase superfamily protein	0	0	0	0	0	0	NA	0	0	0	NA	0	0	0	NA
AT1G17020	SRG1, ATSRG1	senescence-related gene 1	5.20667	0.126623	0.0731057	3.83333	0.637913	0.368299	0.907684	5.72333	2.01376	1.16265	1	3.27667	0.559404	0.322972	0.43891
AT1G17030		unknown protein; FUNCTIONS IN: molecular_function unknown; INVOLVED IN: biological_process unknown; LOCATED IN: endomembrane system; BEST Arabidopsis thaliana protein match is: unknown protein (TAIR:AT2G47010.2); Has 70 Blast hits to 70 proteins in 13 species: Archae - 0; Bacteria - 0; Metazoa - 0; Fungi - 0; Plants - 69; Viruses - 0; Other Eukaryotes - 1 (source: NCBI BLink).	1.09333	0.212211	0.12252	0.966667	0.499433	0.288348	1	0.95	0.445421	0.257164	1	0.556667	0.234592	0.135442	0.589111
AT1G17040	SHA, ATSHA, STATLA	SH2 domain protein A	6.44333	0.876375	0.505975	5.44667	0.417652	0.241132	0.859039	5.22333	0.52653	0.303992	0.966096	5.21333	0.807486	0.466202	0.855373
AT1G17050	SPS2	solanesyl diphosphate synthase 2	83.82	4.61962	2.66714	72.7633	5.02036	2.89851	0.481519	79.0233	7.39277	4.26822	1	78.2067	7.07801	4.08649	1
AT1G17060	CYP72C1, SOB7	cytochrome p450 72c1	10.1367	0.674858	0.389629	11.4367	0.560476	0.323591	0.938238	7.90667	1.78298	1.02941	0.579079	8.96	1.60963	0.929319	1
AT1G17070		GC-rich sequence DNA-binding factor-like protein with Tuftelin interacting domain	9.83667	0.667633	0.385458	9.3	0.602329	0.347755	1	8.85	0.540833	0.31225	1	8.22333	1.13918	0.657706	0.758675
AT1G17080		Ribosomal protein L18ae family	77.1767	5.63166	3.25144	80.18	5.17501	2.98779	1	82.7833	8.10364	4.67864	0.885911	70.77	6.90561	3.98696	1
AT1G17090		unknown protein; INVOLVED IN: biological_process unknown; LOCATED IN: endomembrane system; EXPRESSED IN: 17 plant structures; EXPRESSED DURING: 7 growth stages; Has 5 Blast hits to 5 proteins in 2 species: Archae - 0; Bacteria - 0; Metazoa - 0; Fungi - 0; Plants - 5; Viruses - 0; Other Eukaryotes - 0 (source: NCBI BLink).	11.2367	0.47648	0.275096	10.7	0.747195	0.431393	1	11.4967	1.46889	0.848063	1	12.15	0.633798	0.365923	0.924396
AT1G17100		SOUL heme-binding family protein	96.58	13.5855	7.84358	83.2533	13.546	7.82076	0.480281	109.393	2.67309	1.54331	0.549263	109.653	8.72009	5.03455	0.326676
AT1G17110	UBP15	ubiquitin-specific protease 15	22.3233	0.738738	0.42651	24.18	2.0104	1.1607	1	20.8167	1.74188	1.00567	1	21.1333	2.9332	1.69348	1
AT1G17120	CAT8	cationic amino acid transporter 8	15.53	1.32616	0.765659	17.0333	0.807114	0.465988	1	16.23	1.02562	0.592143	1	15.5367	1.905	1.09985	1
AT1G17130		Family of unknown function (DUF572)	32.29	2.06036	1.18955	33.1633	3.28095	1.89426	1	30.8733	2.33119	1.34591	1	31.5967	4.44855	2.56837	1
AT1G17140	ICR1, RIP1	interactor of constitutive active rops 1	67.8233	5.98492	3.45539	61.2067	2.39283	1.3815	0.897054	52.26	7.2023	4.15825	0.382857	54.4367	5.62616	3.24826	0.350146
AT1G17145		RING/U-box superfamily protein	25.0467	0.683398	0.39456	25.8567	1.315	0.759217	1	20.1333	1.38861	0.801713	0.676373	24.17	2.8838	1.66496	1
AT1G17147		VQ motif-containing protein	28.6133	12.0989	6.98528	27.6233	6.3166	3.64689	1	30.4067	17.4117	10.0527	1	38.15	8.35334	4.8228	0.868949
AT1G17150		Pectin lyase-like superfamily protein	0	0	0	0	0	0	NA	0	0	0	NA	0	0	0	NA
AT1G17160		pfkB-like carbohydrate kinase family protein	16.2933	0.330051	0.190555	19.0667	0.299555	0.172948	0.70891	16.1933	0.565715	0.326616	1	15.1967	2.60742	1.50539	1
AT1G17170	ATGSTU24, GST, GSTU24	glutathione S-transferase TAU 24	110.713	8.47531	4.89322	108.253	5.72352	3.30447	1	89.56	6.02451	3.47825	0.484762	83.7967	3.17447	1.83278	0.0757682
AT1G17180	ATGSTU25, GSTU25	glutathione S-transferase TAU 25	64.4033	11.5788	6.68503	72.11	11.8887	6.86397	1	54.8733	4.95177	2.85891	1	60.7333	7.67245	4.42969	1
AT1G17190	ATGSTU26, GSTU26	glutathione S-transferase tau 26	51.0233	6.16131	3.55723	87.0833	10.9817	6.34028	2.59955e-07	48.1267	2.92507	1.68879	1	76.4633	8.40349	4.85176	6.01244e-06
AT1G17200		Uncharacterised protein family (UPF0497)	37.1467	3.49082	2.01543	40.1867	3.95315	2.28236	1	45.0867	5.54437	3.20104	0.436419	40.2333	8.48658	4.89973	0.838659
AT1G17210	ATILP1, ILP1	IAP-like protein 1	28.91	2.41025	1.39156	31.29	1.57572	0.909744	1	29.6	1.36011	0.78526	0.9866	29.6667	3.09839	1.78886	0.773404
AT1G17220	FUG1	Translation initiation factor 2, small GTP-binding protein	179.903	11.0671	6.38958	169.597	4.67098	2.69679	1	169.11	11.0407	6.37433	1	158.613	13.4438	7.76176	0.964375
AT1G17230		Leucine-rich receptor-like protein kinase family protein	6.23	0.02	0.011547	6.78333	0.170392	0.0983757	1	5.1	0.692892	0.400042	1	5.27667	0.308923	0.178357	0.93788
AT1G17232		Potential natural antisense gene, locus overlaps with AT1G17230	0	0	0	0.346667	0.524436	0.302783	1	0	0	0	NA	0	0	0	NA
AT1G17235	RTFL11	ROTUNDIFOLIA like 11	0.533333	0.204287	0.117945	0.753333	0.165025	0.0952774	1	0.35	0.176918	0.102144	1	0.45	0.246374	0.142244	1
AT1G17240	AtRLP2, RLP2	receptor like protein 2	0.416667	0.0152753	0.00881917	0.57	0.10583	0.061101	1	0.49	0.0984886	0.0568624	1	0.733333	0.166533	0.096148	0.380379
AT1G17250	AtRLP3, RLP3	receptor like protein 3	1.14667	0.553384	0.319496	0.67	0.153948	0.0888819	0.572549	1.13	0.276225	0.159478	1	1.21667	0.474271	0.273821	1
AT1G17255		other RNA	1.46	0.341174	0.196977	1.71	0.362905	0.209523	0.98703	1.25667	0.140119	0.0808977	1	1.66	0.101489	0.0585947	0.700942
AT1G17260	AHA10	autoinhibited H(+)-ATPase isoform 10	0.65	0.0916515	0.052915	0.79	0.149332	0.0862168	1	0.606667	0.155349	0.0896908	1	0.696667	0.115902	0.0669162	1
AT1G17270		O-fucosyltransferase family protein	3.75	0.0608276	0.0351188	3.92333	0.330051	0.190555	1	3.57333	0.656074	0.378785	1	3.91667	1.09769	0.633754	1
AT1G17275		transposable element gene	0.00666667	0.011547	0.00666667	0	0	0	1	0	0	0	1	0.00666667	0.011547	0.00666667	1
AT1G17277		transposable element gene	0	0	0	0	0	0	NA	0	0	0	NA	0	0	0	NA
AT1G17280	UBC34	ubiquitin-conjugating enzyme 34	48.6	1.37099	0.791539	51.2067	0.976542	0.563807	1	47.5	3.72306	2.14951	1	46.12	5.31816	3.07044	1
AT1G17285		unknown protein; FUNCTIONS IN: molecular_function unknown; INVOLVED IN: biological_process unknown; LOCATED IN: endomembrane system; BEST Arabidopsis thaliana protein match is: unknown protein (TAIR:AT1G17300.1); Has 35333 Blast hits to 34131 proteins in 2444 species: Archae - 798; Bacteria - 22429; Metazoa - 974; Fungi - 991; Plants - 531; Viruses - 0; Other Eukaryotes - 9610 (source: NCBI BLink…	6.14	1.37634	0.794628	4.25667	0.748487	0.432139	0.666585	4.00333	0.938847	0.542043	0.872835	3.73	0.565066	0.326241	0.435124
AT1G17290	AlaAT1	alanine aminotransferas	134.2	12.7222	7.34516	147.46	3.66665	2.11694	1	131.577	27.8425	16.0749	1	152.81	11.0639	6.38777	0.350767
AT1G17300		unknown protein; BEST Arabidopsis thaliana protein match is: unknown protein (TAIR:AT1G17285.1); Has 27 Blast hits to 27 proteins in 4 species: Archae - 0; Bacteria - 0; Metazoa - 0; Fungi - 0; Plants - 27; Viruses - 0; Other Eukaryotes - 0 (source: NCBI BLink).	5.64333	1.01692	0.587121	3.91	0.832106	0.480416	0.618098	5.33	1.13265	0.653937	1	4.23333	0.335609	0.193764	0.819796
AT1G17310		MADS-box transcription factor family protein	0.596667	0.0404145	0.0233333	0.9	0.121655	0.0702377	1	0.633333	0.276827	0.159826	1	0.443333	0.125033	0.072188	1
AT1G17330		Metal-dependent phosphohydrolase	16.7833	1.12216	0.647877	14.2867	0.808847	0.466988	0.811915	14.14	1.32639	0.765789	1	16.0167	1.61967	0.935117	1
AT1G17340		Phosphoinositide phosphatase family protein	18.62	1.117	0.644903	20.9	0.521632	0.301164	0.771711	16.6067	1.74236	1.00595	1	20.5433	1.34705	0.777717	0.207208
AT1G17345		SAUR-like auxin-responsive protein family	1.42333	0.519359	0.299852	1.33333	0.597523	0.34498	1	1.12	0.132288	0.0763763	1	1.13667	0.110604	0.0638575	1
AT1G17350		NADH:ubiquinone oxidoreductase intermediate-associated protein 30	17.4067	0.96241	0.555648	17.29	0.606712	0.350286	1	15.57	0.73	0.421466	1	18.6367	2.97337	1.71668	0.739692
AT1G17360		BEST Arabidopsis thaliana protein match is: COP1-interacting protein-related (TAIR:AT1G72410.1); Has 9949 Blast hits to 7480 proteins in 576 species: Archae - 12; Bacteria - 1007; Metazoa - 3636; Fungi - 982; Plants - 444; Viruses - 50; Other Eukaryotes - 3818 (source: NCBI BLink).	29.24	3.049	1.76034	28.5167	2.17104	1.25345	1	25.2967	2.88815	1.66748	1	29.29	2.35727	1.36097	0.851096
AT1G17370	UBP1B	oligouridylate binding protein 1B	36.48	0.85738	0.495008	37.1333	1.29265	0.746309	1	37.68	2.19515	1.26737	0.894494	36.8033	1.88346	1.08742	0.881244
AT1G17380	JAZ5, TIFY11A	jasmonate-zim-domain protein 5	1.14667	0.0960902	0.0554777	4.81333	0.76219	0.440051	3.02386e-05	1.15	0.0916515	0.052915	1	3.25333	1.08154	0.624429	0.00229999
AT1G17390		transposable element gene	0.0333333	0.057735	0.0333333	0	0	0	1	0	0	0	1	0	0	0	1
AT1G17400		unknown protein; BEST Arabidopsis thaliana protein match is: unknown protein (TAIR:AT1G72490.1); Has 30201 Blast hits to 17322 proteins in 780 species: Archae - 12; Bacteria - 1396; Metazoa - 17338; Fungi - 3422; Plants - 5037; Viruses - 0; Other Eukaryotes - 2996 (source: NCBI BLink).	0.933333	0.315331	0.182056	0.55	0.217945	0.125831	0.800912	0.8	0.185203	0.106927	1	0.653333	0.083865	0.0484195	0.933005
AT1G17410		Nucleoside diphosphate kinase family protein	10.82	1.32548	0.765267	11.55	1.77305	1.02367	1	9.29667	0.201329	0.116237	1	10.1267	1.56545	0.903813	1
AT1G17420	LOX3	lipoxygenase 3	5.55	2.57379	1.48598	6.95333	1.10546	0.638235	1	6.35	3.04501	1.75804	1	7.56333	2.45671	1.41838	0.815455
AT1G17430		alpha/beta-Hydrolases superfamily protein	11.54	0.491121	0.283549	11.7967	0.95296	0.550192	1	8.95667	0.630106	0.363792	0.853063	9.38667	1.65618	0.956196	0.887426
AT1G17440	EER4, TAF12B	Transcription initiation factor TFIID subunit A	12.1533	0.064291	0.0371184	12.4833	0.662747	0.382637	1	12.93	1.03697	0.598693	0.96765	11.0933	1.19542	0.690177	1
AT1G17450		B-block binding subunit of TFIIIC	6.10333	0.593408	0.342604	6.07667	0.560922	0.323848	1	5.35333	0.708684	0.409159	1	5.65333	0.682447	0.394011	1
AT1G17455	ELF4-L4	ELF4-like 4	25.5633	0.927703	0.53561	24.36	3.00042	1.73229	1	16.3567	1.62802	0.939935	0.00679098	24.9233	2.55273	1.47382	1
AT1G17460	TRFL3	TRF-like 3	2.97	0.245153	0.141539	2.54333	0.135031	0.0779601	1	2.65	0.32187	0.185831	1	2.56333	0.145029	0.0837324	1
AT1G17470	ATDRG1, ATDRG, DRG1	developmentally regulated G-protein 1	65.3033	2.78857	1.60998	64.5067	3.87162	2.23528	1	61.1933	3.01421	1.74025	1	65.4367	5.57319	3.21768	0.946199
AT1G17480	IQD7	IQ-domain 7	4.22667	0.381095	0.220025	3.72667	0.330807	0.190992	1	3.71667	0.170098	0.0982061	1	3.18	0.47697	0.275379	0.805753
AT1G17490		unknown protein; BEST Arabidopsis thaliana protein match is: unknown protein (TAIR:AT1G72690.1); Has 57 Blast hits to 45 proteins in 9 species: Archae - 0; Bacteria - 0; Metazoa - 0; Fungi - 0; Plants - 57; Viruses - 0; Other Eukaryotes - 0 (source: NCBI BLink).	25.9267	2.13561	1.233	23.5067	1.95275	1.12742	1	22.52	4.28004	2.47108	1	21.8733	3.23151	1.86571	0.924335
AT1G17495		transposable element gene	0	0	0	0	0	0	NA	0	0	0	NA	0	0	0	NA
AT1G17500		ATPase E1-E2 type family protein / haloacid dehalogenase-like hydrolase family protein	14.8367	0.503322	0.290593	17.79	0.896158	0.517397	0.269948	12.7933	0.900296	0.519786	0.932783	14.8933	0.692556	0.399847	0.920664
AT1G17510		unknown protein; Has 11 Blast hits to 11 proteins in 4 species: Archae - 0; Bacteria - 0; Metazoa - 0; Fungi - 0; Plants - 11; Viruses - 0; Other Eukaryotes - 0 (source: NCBI BLink).	11.5967	1.12696	0.650649	10.32	1.11499	0.643739	1	12.4767	0.436157	0.251816	1	11.52	1.25012	0.721757	1
AT1G17520		Homeodomain-like/winged-helix DNA-binding family protein	10.27	1.06038	0.612209	12.98	1.3428	0.775263	0.527107	9.72667	0.414045	0.239049	1	10.49	1.64508	0.949789	1
AT1G17530	ATTIM23-1, TIM23-1	translocase of inner mitochondrial membrane 23	32.9	1.91549	1.10591	34.83	3.72372	2.14989	1	26.3767	2.15328	1.2432	0.684094	27.56	1.66286	0.960052	0.799726
AT1G17540		Protein kinase protein with adenine nucleotide alpha hydrolases-like domain	0	0	0	0.01	0.0173205	0.01	1	0.00666667	0.011547	0.00666667	1	0.0133333	0.023094	0.0133333	1
AT1G17545		Protein phosphatase 2C family protein	0	0	0	0	0	0	NA	0	0	0	NA	0	0	0	NA
AT1G17550	HAB2	homology to ABI2	29.3167	2.57016	1.48388	31.55	2.44538	1.41184	0.98094	24.4233	2.5511	1.47288	0.874691	26.3633	1.35795	0.784014	1
AT1G17560	HLL	Ribosomal protein L14p/L23e family protein	12.17	0.85	0.490748	10.8733	1.3396	0.77342	1	12.22	1.20428	0.695294	1	10.97	0.717147	0.414045	1
AT1G17570		pre-tRNA	0	0	0	0	0	0	NA	0	0	0	NA	0	0	0	NA
AT1G17580	MYA1, ATMYA1, XI-1	myosin 1	16.1167	1.10555	0.638288	16.7833	0.95296	0.550192	1	13.83	1.39485	0.805316	1	15.98	1.87742	1.08393	0.917887
AT1G17590	NF-YA8	nuclear factor Y, subunit A8	5.02	0.696348	0.402036	4.72	0.451331	0.260576	1	4.31333	0.66335	0.382985	1	3.84333	0.253246	0.146211	0.871181
AT1G17600		Disease resistance protein (TIR-NBS-LRR class) family	2.13667	0.259294	0.149703	2.23667	0.38553	0.222586	1	1.99333	0.275741	0.159199	1	2.74333	0.155671	0.0898765	0.128934
AT1G17610		Disease resistance protein (TIR-NBS class)	2.66333	0.355012	0.204966	2.1	0.373229	0.215484	1	2.78	0.6	0.34641	1	2.57333	0.315647	0.182239	1
AT1G17615		Disease resistance protein (TIR-NBS class)	0.0733333	0.127017	0.0733333	0.07	0.0655744	0.0378594	1	0.1	0.0953939	0.0550757	1	0.04	0.0360555	0.0208167	1
AT1G17620		Late embryogenesis abundant (LEA) hydroxyproline-rich glycoprotein family	29.6333	2.135	1.23264	35.9767	4.00867	2.31441	0.431215	32.96	4.54436	2.62369	0.813709	30.23	3.80509	2.19687	0.972952
AT1G17630		Pentatricopeptide repeat (PPR-like) superfamily protein	2.46333	0.208167	0.120185	2.4	0.537029	0.310054	1	2.12667	0.315013	0.181873	1	2.28667	0.550485	0.317822	1
AT1G17640		RNA-binding (RRM/RBD/RNP motifs) family protein	6.87333	0.84388	0.487214	7.53667	0.975004	0.562919	1	6.14	1.01371	0.585263	1	6.88667	1.11006	0.640893	1
AT1G17650	GLYR2, GR2	glyoxylate reductase 2	57.95	3.83988	2.21696	57.6367	3.8918	2.24693	1	54.3233	1.78618	1.03125	1	58.9367	3.31008	1.91108	0.877217
AT1G17660		pre-tRNA	0	0	0	0.0366667	0.0635085	0.0366667	NA	0	0	0	NA	0	0	0	NA
AT1G17665		unknown protein; FUNCTIONS IN: molecular_function unknown; INVOLVED IN: biological_process unknown; LOCATED IN: endomembrane system; EXPRESSED IN: 15 plant structures; EXPRESSED DURING: 11 growth stages; Has 149 Blast hits to 146 proteins in 39 species: Archae - 0; Bacteria - 4; Metazoa - 21; Fungi - 5; Plants - 30; Viruses - 0; Other Eukaryotes - 89 (source: NCBI BLink).	10.0167	2.05235	1.18492	8.48333	1.00426	0.579808	0.965822	6.95	0.612454	0.353601	0.472901	8.32333	1.27911	0.738497	0.993917
AT1G17670		pre-tRNA	0	0	0	0	0	0	NA	0	0	0	NA	0	0	0	NA
AT1G17680		tetratricopeptide repeat (TPR)-containing protein	16.53	0.657951	0.379868	15.8133	0.975209	0.563037	1	14.2933	1.35146	0.780263	1	14.7233	1.20006	0.692852	1
AT1G17690	NOF1	FUNCTIONS IN: molecular_function unknown; INVOLVED IN: biological_process unknown; LOCATED IN: nucleus; EXPRESSED IN: 24 plant structures; EXPRESSED DURING: 13 growth stages; CONTAINS InterPro DOMAIN/s: Digestive organ expansion factor, predicted (InterPro:IPR010678); Has 25006 Blast hits to 13379 proteins in 904 species: Archae - 102; Bacteria - 5571; Metazoa - 7448; Fungi - 3168; Plants - 1056;…	18.98	2.33116	1.34589	17.22	1.43816	0.830321	0.897054	15.7167	1.10826	0.639852	0.880545	16.8067	1.19299	0.688775	1
AT1G17700	PRA1.F1	prenylated RAB acceptor 1.F1	3.71667	0.245832	0.141931	3.53	0.636632	0.36756	1	3.25667	0.702875	0.405805	1	3.18333	0.975004	0.562919	1
AT1G17710		Pyridoxal phosphate phosphatase-related protein	8.20333	1.88421	1.08785	7.41	1.38358	0.798812	1	8.47333	2.0902	1.20678	1	4.52667	0.141892	0.0819214	0.0724241
AT1G17720	ATB BETA	Protein phosphatase 2A, regulatory subunit PR55	47.17	3.12019	1.80144	43.8133	1.63574	0.944393	1	40.6367	2.88737	1.66703	1	41.4833	2.70596	1.56229	0.991878
AT1G17730	VPS46.1, CHMP1B	vacuolar protein sorting 46.1	41.1233	0.460579	0.265916	41.7067	0.971202	0.560724	1	40.3333	4.93333	2.84826	1	37.4633	5.86605	3.38677	1
AT1G17744		unknown protein; FUNCTIONS IN: molecular_function unknown; INVOLVED IN: biological_process unknown; LOCATED IN: cellular_component unknown; EXPRESSED IN: stem; Has 30201 Blast hits to 17322 proteins in 780 species: Archae - 12; Bacteria - 1396; Metazoa - 17338; Fungi - 3422; Plants - 5037; Viruses - 0; Other Eukaryotes - 2996 (source: NCBI BLink).	0	0	0	0	0	0	NA	0.153333	0.265581	0.153333	1	0.416667	0.472476	0.272784	0.671693
AT1G17745	PGDH	D-3-phosphoglycerate dehydrogenase	24.0867	1.11733	0.645093	24.2667	3.43979	1.98596	1	24.98	1.47959	0.854244	0.999656	20.7433	1.05954	0.611728	0.943424
AT1G17750	PEPR2, AtPEPR2	PEP1 receptor 2	1.75	0.170587	0.0984886	2.14667	0.382143	0.22063	1	1.58333	0.208167	0.120185	1	2.12	0.527162	0.304357	0.775912
AT1G17760	CSTF77, ATCSTF77	Tetratricopeptide repeat (TPR)-like superfamily protein	12.3267	1.48382	0.856686	12.3833	0.669054	0.386279	1	11.15	0.196723	0.113578	1	11.1233	0.377403	0.217894	1
AT1G17770	SUVH7, SDG17	SU(VAR)3-9 homolog 7	0	0	0	0	0	0	NA	0	0	0	NA	0	0	0	NA
AT1G17780		unknown protein; BEST Arabidopsis thaliana protein match is: unknown protein (TAIR:AT2G16575.1); Has 13 Blast hits to 13 proteins in 2 species: Archae - 0; Bacteria - 0; Metazoa - 0; Fungi - 0; Plants - 13; Viruses - 0; Other Eukaryotes - 0 (source: NCBI BLink).	30.5767	3.99902	2.30883	27.35	0.554346	0.320052	0.86031	21.5633	3.01055	1.73814	0.0279362	24.6	2.33116	1.34589	0.473921
AT1G17790		DNA-binding bromodomain-containing protein	10.19	0.711899	0.411015	10.82	0.962341	0.555608	1	8.63	0.530189	0.306105	1	9.85	0.173494	0.100167	1
AT1G17800	ENODL22, AtENODL22	early nodulin-like protein 22	0	0	0	0	0	0	NA	0	0	0	NA	0	0	0	NA
AT1G17810	BETA-TIP	beta-tonoplast intrinsic protein	0.146667	0.133167	0.0768838	0.09	0.0953939	0.0550757	1	0.0166667	0.0288675	0.0166667	1	0.0633333	0.070946	0.0409607	1
AT1G17820		Putative integral membrane protein conserved region (DUF2404)	9.57	0.643661	0.371618	9.48333	0.357957	0.206667	1	8.42	0.843267	0.486861	1	8.87	0.86122	0.497226	1
AT1G17830		Protein of unknown function (DUF789)	4.54	0.615061	0.355106	6.59	0.5003	0.288848	0.109358	4.1	0.745855	0.43062	1	5.09333	0.251064	0.144952	0.68726
AT1G17840	WBC11, ABCG11, DSO, COF1, ATWBC11	white-brown complex homolog protein 11	47.7833	2.73445	1.57874	43.2733	3.33203	1.92375	0.811915	47.3267	3.02655	1.74738	1	37.2933	4.75657	2.74621	0.0660003
AT1G17850		Rhodanese/Cell cycle control phosphatase superfamily protein	15.4567	0.6146	0.35484	15.3833	0.618088	0.356854	1	15.11	1.65973	0.958245	1	16.4567	1.31234	0.757679	0.649218
AT1G17860		Kunitz family trypsin and protease inhibitor protein	236.16	7.21054	4.16301	231.763	6.09374	3.51822	1	238.627	25.0264	14.449	1	197.787	16.8078	9.704	0.551593
AT1G17870	ATEGY3, EGY3	ethylene-dependent gravitropism-deficient and yellow-green-like 3	3.21667	0.536687	0.309857	2.55	0.410731	0.237136	0.80511	3.00333	0.371124	0.214269	1	2.44667	0.398288	0.229952	0.721069
AT1G17880	BTF3, ATBTF3	basic transcription factor 3	309.567	28.693	16.5659	266.793	33.9112	19.5786	0.205394	266.983	0.933506	0.53896	0.925898	275.853	18.1979	10.5066	1
AT1G17890	GER2	NAD(P)-binding Rossmann-fold superfamily protein	34.4	2.15641	1.245	36.6467	2.21234	1.27729	1	35.5233	1.3042	0.752979	1	32.8933	2.21378	1.27813	1
AT1G17900		transposable element gene	0	0	0	0	0	0	NA	0	0	0	NA	0	0	0	NA
AT1G17910		Wall-associated kinase family protein	0	0	0	0	0	0	NA	0	0	0	NA	0	0	0	NA
AT1G17920	HDG12	homeodomain GLABROUS 12	3.06	0.11	0.0635085	3.27	0.647148	0.373631	1	2.69667	0.175594	0.101379	1	2.94	0.3747	0.216333	1
AT1G17930		Aminotransferase-like, plant mobile domain family protein	8.13	0.242693	0.140119	8.83	0.439204	0.253574	1	7.9	0.412189	0.237978	1	8.09333	1.13852	0.657326	1
AT1G17940		Endosomal targeting BRO1-like domain-containing protein	11.8767	1.34968	0.779238	10.71	1.78804	1.03233	0.991666	9.68	0.645058	0.372424	0.933895	8.78333	0.721411	0.416507	0.225461
AT1G17950	ATMYB52, BW52, MYB52	myb domain protein 52	1.55667	0.164418	0.0949269	1.58	0.655973	0.378726	1	1.23333	0.556088	0.321057	1	0.97	0.0458258	0.0264575	0.825245
AT1G17960		Threonyl-tRNA synthetase	1.91667	0.217332	0.125477	1.49	0.330606	0.190875	1	1.94333	0.175594	0.101379	1	1.41	0.28931	0.167033	0.833312
AT1G17970		RING/U-box superfamily protein	16.02	0.663023	0.382797	18.5633	1.27524	0.736259	0.807644	12.76	0.913072	0.527162	0.705365	15.6933	2.7777	1.60371	1
AT1G17980	PAPS1	poly(A) polymerase 1	17.2167	1.10074	0.635514	20.3967	1.41656	0.817849	0.486299	15.5633	1.46018	0.843037	1	16.8933	1.53744	0.887644	1
AT1G17990		FMN-linked oxidoreductases superfamily protein	4.67333	0.26839	0.154955	4.28	0.4993	0.288271	1	5.33	0.347707	0.200749	1	4.5	2.78889	1.61017	1
AT1G18000		Major facilitator superfamily protein	6.57	4.05733	2.3425	8.71667	3.79907	2.19339	1	6.59333	2.20913	1.27544	1	6.22333	3.20227	1.84883	1
AT1G18010		Major facilitator superfamily protein	22.48	4.09618	2.36493	19.8633	3.61604	2.08772	1	23.47	1.65085	0.953118	1	20.13	5.13203	2.96298	1
AT1G18020		FMN-linked oxidoreductases superfamily protein	70.9133	12.4657	7.19708	92.6333	14.8977	8.60118	0.655512	52.7	17.0243	9.82896	0.722024	76.4333	8.13089	4.69437	0.942319
AT1G18030		Protein phosphatase 2C family protein	9.79667	1.6002	0.923875	10.6567	2.25471	1.30176	1	9.89667	0.523673	0.302343	1	9.70667	1.27202	0.734401	1
AT1G18040	CDKD1;3, AT;CDCKD;3, CAK2AT	cyclin-dependent kinase D1;3	8.65667	1.12988	0.652338	8.20333	0.0907377	0.0523874	1	8.08	0.888426	0.512933	1	7.47	0.571052	0.329697	1
AT1G18050		SWAP (Suppressor-of-White-APricot)/surp RNA-binding domain-containing protein	0.02	0.034641	0.02	0	0	0	1	0.113333	0.0378594	0.0218581	1	0	0	0	1
AT1G18060		unknown protein; INVOLVED IN: biological_process unknown; LOCATED IN: chloroplast; EXPRESSED IN: 22 plant structures; EXPRESSED DURING: 13 growth stages; Has 74 Blast hits to 74 proteins in 29 species: Archae - 0; Bacteria - 19; Metazoa - 0; Fungi - 0; Plants - 49; Viruses - 0; Other Eukaryotes - 6 (source: NCBI BLink).	102.83	1.35967	0.785005	101.687	3.91634	2.2611	1	120.9	7.38724	4.26502	0.0416553	108.093	10.4235	6.01803	0.512048
AT1G18070		Translation elongation factor EF1A/initiation factor IF2gamma family protein	114.333	3.55748	2.05391	108.623	4.12083	2.37916	1	101.97	5.80072	3.34904	1	105.767	8.16811	4.71586	1
AT1G18075	MIR159B, MIR159	MIR159/MIR159B; miRNA	7.18333	1.595	0.920875	5.08	3.32892	1.92195	1	3.88333	2.16613	1.25062	1	4.66	3.75621	2.16865	0.94407
AT1G18080	ATARCA, RACK1A_AT, RACK1A	Transducin/WD40 repeat-like superfamily protein	225.17	9.3482	5.39719	224.363	13.763	7.94606	1	274.92	17.2856	9.97983	0.00618904	217.147	10.7557	6.20982	1
AT1G18090		5'-3' exonuclease family protein	4.84333	0.398288	0.229952	4.71	0.886623	0.511892	1	5.25	0.389744	0.225019	1	4.69667	0.732211	0.422742	1
AT1G18100	E12A11, MFT	PEBP (phosphatidylethanolamine-binding protein) family protein	1.61	0.194679	0.112398	2.07667	1.00957	0.582876	1	1.09667	0.441059	0.254646	1	1.57667	0.335609	0.193764	1
AT1G18120		pseudogene, putative myrosinase-associated protein, blastp match of 46% identity and 1.7e-57 P-value to GP	0	0	0	0	0	0	NA	0	0	0	NA	0.01	0.0173205	0.01	1
AT1G18130		Class II aaRS and biotin synthetases superfamily protein	0	0	0	0	0	0	NA	0.0433333	0.0750555	0.0433333	1	0	0	0	NA
AT1G18140	LAC1, ATLAC1	laccase 1	3.82	1.24109	0.716543	4.29667	0.935218	0.539949	1	4.30333	0.493288	0.2848	0.928873	5.20333	0.891871	0.514922	0.1669
AT1G18150	ATMPK8	Protein kinase superfamily protein	30.5033	1.4229	0.821509	30.6467	1.39343	0.804494	1	27.7333	1.22394	0.706643	1	26.9033	2.23666	1.29133	0.957537
AT1G18160		Protein kinase superfamily protein	22.8867	0.60781	0.350919	26.0467	1.71841	0.992125	0.539383	21.4333	1.34184	0.774711	1	22.6967	3.10717	1.79393	0.962848
AT1G18170		FKBP-like peptidyl-prolyl cis-trans isomerase family protein	42.4267	3.98538	2.30096	39.5333	3.51735	2.03074	1	40.5633	2.43675	1.40686	1	37.2133	5.1	2.94449	0.943537
AT1G18180		Protein of unknown function (DUF1295)	10.2833	1.01076	0.583562	9.65667	1.09965	0.634884	1	8.74333	0.797642	0.460519	1	8.85	0.072111	0.0416333	0.997936
AT1G18190	GC2	golgin candidate 2	16.48	0.742765	0.428836	17.6433	0.665157	0.384028	1	14.3933	1.36361	0.787281	1	15.7667	1.46118	0.84361	1
AT1G18191		Pseudogene of AT1G18200; AtRABA6b (Arabidopsis Rab GTPase homolog A6b); GTP binding	0	0	0	0	0	0	NA	0	0	0	NA	0	0	0	NA
AT1G18200	AtRABA6b, RABA6b	RAB GTPase homolog A6B	7.59	0.0984886	0.0568624	9.26	0.959114	0.553745	0.935925	5.80667	0.589435	0.34031	1	8.00667	0.861239	0.497237	0.975874
AT1G18210		Calcium-binding EF-hand family protein	63.8867	5.91126	3.41287	74.11	5.54151	3.19939	0.775584	73.04	14.0822	8.13035	0.866962	67.6467	6.63087	3.82833	0.648454
AT1G18220	ATPUP9, PUP9	purine permease 9	0	0	0	0	0	0	NA	0	0	0	NA	0	0	0	NA
AT1G18230		pseudogene, putative protein kinase	0	0	0	0.04	0.069282	0.04	1	0	0	0	NA	0	0	0	NA
AT1G18240		transposable element gene	0	0	0	0	0	0	NA	0	0	0	NA	0	0	0	NA
AT1G18250	ATLP-1	Pathogenesis-related thaumatin superfamily protein	19.4333	1.23488	0.712959	19.6967	0.840496	0.485261	1	22.19	2.4139	1.39366	0.632557	16.7167	1.50869	0.87104	1
AT1G18260		HCP-like superfamily protein	31.2267	0.709389	0.409566	32.6	1.64292	0.948543	1	31.09	2.6847	1.55001	1	28.2	3.22836	1.86389	1
AT1G18265		Protein of unknown function, DUF593	8.02	1.35348	0.78143	7.86667	0.494099	0.285268	1	5.58333	0.995004	0.574466	0.576287	5.54667	1.3421	0.774862	0.262397
AT1G18270		ketose-bisphosphate aldolase class-II family protein	40.94	2.51346	1.45115	50.0533	6.28208	3.62696	0.358279	31.7467	1.33125	0.768599	0.384371	38.65	7.6137	4.39577	1
AT1G18280		Bifunctional inhibitor/lipid-transfer protein/seed storage 2S albumin superfamily protein	0.426667	0.241109	0.139204	0.156667	0.0737111	0.0425572	0.981232	0.263333	0.188237	0.108679	1	0.26	0.141774	0.0818535	1
AT1G18290		unknown protein; FUNCTIONS IN: molecular_function unknown; INVOLVED IN: N-terminal protein myristoylation; LOCATED IN: chloroplast; EXPRESSED IN: root; Has 94 Blast hits to 94 proteins in 12 species: Archae - 0; Bacteria - 0; Metazoa - 0; Fungi - 0; Plants - 94; Viruses - 0; Other Eukaryotes - 0 (source: NCBI BLink).	2.68	1.06663	0.615819	1.92333	0.53351	0.308022	0.761957	2.85333	0.546839	0.315718	1	2.44	0.131149	0.0757188	1
AT1G18300	atnudt4, NUDT4	nudix hydrolase homolog 4	35.5733	3.22931	1.86444	20.4333	10.0014	5.77431	0.336701	22.7567	3.02014	1.74368	0.837824	18.6667	7.52984	4.34736	0.300499
AT1G18310		glycosyl hydrolase family 81 protein	0	0	0	0.0166667	0.0288675	0.0166667	1	0.01	0.0173205	0.01	1	0.01	0.0173205	0.01	1
AT1G18320		Mitochondrial import inner membrane translocase subunit Tim17/Tim22/Tim23 family protein	2.63333	1.60594	0.927188	2.32	0.953939	0.550757	1	3.18667	0.618088	0.356854	1	2.83333	0.422532	0.243949	1
AT1G18330	EPR1, RVE7	Homeodomain-like superfamily protein	36.8233	3.80192	2.19504	24.7167	5.59179	3.22842	0.0415004	31.4433	3.09486	1.78682	1	17.9667	1.23759	0.714524	5.93861e-06
AT1G18335		Acyl-CoA N-acyltransferases (NAT) superfamily protein	9.39	0.408412	0.235797	8.62667	0.656074	0.378785	1	9.09667	0.733508	0.423491	1	7.94333	1.21714	0.702717	0.996391
AT1G18340		basal transcription factor complex subunit-related	16.0233	1.16092	0.670257	13.6833	0.927703	0.53561	0.811915	13.6233	1.61658	0.933333	1	13.81	1.63147	0.941931	0.967136
AT1G18350	ATMKK7, BUD1, MKK7	MAP kinase kinase 7	0.326667	0.195021	0.112596	0.113333	0.196299	0.113333	1	0.386667	0.162891	0.0940449	1	0.49	0.220681	0.12741	1
AT1G18360		alpha/beta-Hydrolases superfamily protein	11.3567	1.40019	0.8084	9.94667	0.789958	0.456082	0.868801	10.1133	0.906661	0.523461	1	9.33667	1.05987	0.611919	0.749475
AT1G18370	HIK, ATNACK1, NACK1	ATP binding microtubule motor family protein	11.7467	1.50281	0.867647	11.1333	0.461988	0.266729	1	10.2967	1.03351	0.596695	1	10.6433	0.351615	0.203005	1
AT1G18382		other RNA	4.82	3.1213	1.80208	4.78	3.25429	1.87886	1	2.38667	2.30489	1.33073	1	6.37	4.18183	2.41438	1
AT1G18390		Protein kinase superfamily protein	14.5	1.82403	1.05311	14.59	0.54111	0.31241	1	13.34	2.72391	1.57265	1	15.2833	0.110604	0.0638575	0.811053
AT1G18400	BEE1	BR enhanced expression 1	22.9167	6.89583	3.98131	13.9567	2.44386	1.41096	0.0934336	18.8267	1.04835	0.605264	1	13.7933	0.937781	0.541428	0.105401
[truncated: 31,611 more rows]
